# Supplementary material for: N-(2-Hy­droxy­benz­yl)adamantan-1-aminium bromide
Source: Acta Crystallogr Sect E Struct Rep Online. 2011 Jul 9;67(Pt 8):o1979. doi: 10.1107/S1600536811026742 (PMC3213437; doi:10.1107/S1600536811026742)
Supplement: Supplementary file 1 [file e-67-o1979-sup1.cif]

##############################################################################
#                                                                            #
# This CIF contains the data in a paper accepted for publication in          #
# Acta Crystallographica Section E. It conforms to the requirements of       #
# Notes for Authors for Acta Crystallographica Section E, and has been       #
# peer reviewed under the auspices of the IUCr Commission on Journals.       #
#                                                                            #
# Full details of the Crystallographic Information File format               #
# are given in the paper "The Crystallographic Information File (CIF):       #
# a New Standard Archive File for Crystallography" by S. R. Hall, F. H.      #
# Allen and I. D. Brown [Acta Cryst. (1991), A47, 655-685].                  #
#                                                                            #
# The current version of the core CIF dictionary is obtainable from          #
# ftp://ftp.iucr.org/pub/cif_core.dic.                                       #
#                                                                            #
# Software is freely available for graphical display of the structure(s)     #
# in this CIF. For information consult the CIF software page                 #
# http://www.iucr.org/resources/cif/software.                                #
#                                                                            #
# This file may be used for bona fide research purposes within the           #
# scientific community so long as proper attribution is given to the journal # 
# article from which it was obtained.                                        #
#                                                                            #
##############################################################################
data_I
_audit_creation_method     SHELXL-97
_chemical_name_systematic
;
<i>N</i>-(2-Hydroxybenzyl)adamantan-1-aminium bromide
;
_chemical_name_common     ?
_chemical_formula_moiety     'C17 H24 N O +, Br -'
_chemical_formula_sum     'C17 H24 Br N O'
_chemical_formula_iupac     'C17 H24 N O +, Br -'
_chemical_formula_weight     338.28
_chemical_melting_point     ?
_symmetry_cell_setting     triclinic
_symmetry_space_group_name_H-M     'P -1'
_symmetry_space_group_name_Hall     '-P 1'
loop_
    _symmetry_equiv_pos_as_xyz
    'x, y, z'
    '-x, -y, -z'
_cell_length_a     10.616(2)
_cell_length_b     12.627(3)
_cell_length_c     12.896(3)
_cell_angle_alpha     108.46(3)
_cell_angle_beta     104.69(3)
_cell_angle_gamma     93.88(3)
_cell_volume     1565.4(7)
_cell_formula_units_Z     4
_cell_measurement_reflns_used     7165
_cell_measurement_theta_min     3.024538
_cell_measurement_theta_max     27.481035
_cell_measurement_temperature     293(2)
_exptl_crystal_description     'Prism'
_exptl_crystal_colour     'Colourless'
_exptl_crystal_size_max     0.2000
_exptl_crystal_size_mid     0.2000
_exptl_crystal_size_min     0.2000
_exptl_crystal_density_diffrn     1.435
_exptl_crystal_density_meas     ?
_exptl_crystal_density_method     'not measured'
_exptl_crystal_F_000     704
_exptl_absorpt_coefficient_mu     2.622
_exptl_absorpt_correction_type     multi-scan
_exptl_absorpt_process_details     '(CrystalClear; Rigaku, 2005)'
_exptl_absorpt_correction_T_min     0.596
_exptl_absorpt_correction_T_max     0.598
_exptl_special_details
;
;
_diffrn_ambient_temperature     293(2)
_diffrn_radiation_type     MoK\a
_diffrn_radiation_wavelength     0.71073
_diffrn_radiation_source     'fine-focus sealed tube'
_diffrn_radiation_monochromator     graphite
_diffrn_measurement_device_type     'Rigaku SCXmini'
_diffrn_measurement_method     'CCD_Profile_fitting'
_diffrn_detector_area_resol_mean     13.6612
_diffrn_reflns_number     16356
_diffrn_reflns_av_R_equivalents     0.0501
_diffrn_reflns_av_sigmaI/netI     0.0616
_diffrn_reflns_theta_min     3.02
_diffrn_reflns_theta_max     27.48
_diffrn_reflns_theta_full     27.48
_diffrn_measured_fraction_theta_max     0.997
_diffrn_measured_fraction_theta_full     0.997
_diffrn_reflns_limit_h_min     -13
_diffrn_reflns_limit_h_max     13
_diffrn_reflns_limit_k_min     -16
_diffrn_reflns_limit_k_max     16
_diffrn_reflns_limit_l_min     -16
_diffrn_reflns_limit_l_max     16
_diffrn_standards_number     0
_diffrn_standards_interval_count     ?
_diffrn_standards_interval_time     ?
_diffrn_standards_decay_%     ?
_refine_special_details
;
Refinement of <i>F</i>^2^ against ALL reflections. The weighted <i>R</i>-factor
<i>wR</i> and goodness of fit <i>S</i> are based on <i>F</i>^2^, conventional
<i>R</i>-factors <i>R</i> are based on <i>F</i>, with <i>F</i> set to zero for
negative <i>F</i>^2^. The threshold expression of <i>F</i>^2^ >
\s(<i>F</i>^2^) is used only for calculating <i>R</i>-factors(gt) <i>etc</i>.
and is not relevant to the choice of reflections for refinement.
<i>R</i>-factors based on <i>F</i>^2^ are statistically about twice as large
as those based on <i>F</i>, and <i>R</i>- factors based on ALL data will be
even larger.
;
_reflns_number_total     7165
_reflns_number_gt     5368
_reflns_threshold_expression     I>2sigma(I)
_refine_ls_structure_factor_coef     Fsqd
_refine_ls_matrix_type     full
_refine_ls_R_factor_all     0.0700
_refine_ls_R_factor_gt     0.0454
_refine_ls_wR_factor_gt     0.0967
_refine_ls_wR_factor_ref     0.1076
_refine_ls_goodness_of_fit_ref     1.053
_refine_ls_restrained_S_all     1.053
_refine_ls_number_reflns     7165
_refine_ls_number_parameters     369
_refine_ls_number_restraints     0
_refine_ls_hydrogen_treatment     mixed
_refine_ls_weighting_scheme     calc
_refine_ls_weighting_details
         'calc w=1/[\s^2^(Fo^2^)+(0.0416P)^2^+0.2157P] where P=(Fo^2^+2Fc^2^)/3'
_atom_sites_solution_hydrogens     difmap
_atom_sites_solution_primary     direct
_atom_sites_solution_secondary     difmap
_refine_ls_shift/su_max     0.001
_refine_ls_shift/su_mean     0.000
_refine_diff_density_max     0.533
_refine_diff_density_min     -0.548
_refine_ls_extinction_method     none
_refine_ls_extinction_coef     ?
loop_
    _atom_type_symbol
    _atom_type_description
    _atom_type_scat_dispersion_real
    _atom_type_scat_dispersion_imag
    _atom_type_scat_source
    'C' 'C' 0.0033 0.0016
                         'International Tables Vol C Tables 4.2.6.8 and 6.1.1.4'
    'H' 'H' 0.0000 0.0000
                         'International Tables Vol C Tables 4.2.6.8 and 6.1.1.4'
    'N' 'N' 0.0061 0.0033
                         'International Tables Vol C Tables 4.2.6.8 and 6.1.1.4'
    'O' 'O' 0.0106 0.0060
                         'International Tables Vol C Tables 4.2.6.8 and 6.1.1.4'
    'Br' 'Br' -0.2901 2.4595
                         'International Tables Vol C Tables 4.2.6.8 and 6.1.1.4'
_computing_data_collection     'CrystalClear (Rigaku, 2005)'
_computing_cell_refinement     'CrystalClear (Rigaku, 2005)'
_computing_data_reduction     'CrystalClear (Rigaku, 2005)'
_computing_structure_solution     'SHELXS97 (Sheldrick, 2008)'
_computing_structure_refinement     'SHELXL97 (Sheldrick, 2008)'
_computing_molecular_graphics     'DIAMOND (Brandenburg & Putz, 2005)'
_computing_publication_material     'SHELXL97 (Sheldrick, 2008)'
loop_
    _atom_site_type_symbol
    _atom_site_label
    _atom_site_fract_x
    _atom_site_fract_y
    _atom_site_fract_z
    _atom_site_U_iso_or_equiv
    _atom_site_adp_type
    _atom_site_calc_flag
    _atom_site_refinement_flags
    _atom_site_occupancy
    _atom_site_symmetry_multiplicity
    _atom_site_disorder_assembly
    _atom_site_disorder_group
    Br Br1 0.63717(3) 0.35091(3) 0.25158(3) 0.04739(11) Uani d . 1 2 . .
    Br Br2 0.95230(3) 0.20644(3) 0.01025(3) 0.05202(12) Uani d . 1 2 . .
    O O1 0.3412(3) -0.0956(2) -0.0911(2) 0.0595(7) Uani d . 1 2 . .
    H H1O 0.350(4) -0.159(4) -0.133(4) 0.089 Uiso d . 1 2 . .
    N N1 0.2065(2) 0.07541(18) 0.07930(19) 0.0354(5) Uani d . 1 2 . .
    H H1A 0.1895 -0.0006 0.0484 0.043 Uiso calc R 1 2 . .
    H H1B 0.1296 0.1009 0.0614 0.043 Uiso calc R 1 2 . .
    C C1 0.2492(3) 0.0655(2) -0.1044(2) 0.0393(7) Uani d . 1 2 . .
    C C2 0.1854(3) 0.1234(3) -0.1706(3) 0.0481(8) Uani d . 1 2 . .
    H H2 0.1656 0.1941 -0.1353 0.058 Uiso calc R 1 2 . .
    C C3 0.1503(3) 0.0787(3) -0.2881(3) 0.0502(8) Uani d . 1 2 . .
    H H3 0.1069 0.1187 -0.3319 0.060 Uiso calc R 1 2 . .
    C C4 0.1798(3) -0.0245(3) -0.3394(3) 0.0473(7) Uani d . 1 2 . .
    H H4 0.1568 -0.0544 -0.4188 0.057 Uiso calc R 1 2 . .
    C C5 0.2426(3) -0.0855(2) -0.2770(3) 0.0450(7) Uani d . 1 2 . .
    H H5 0.2613 -0.1562 -0.3135 0.054 Uiso calc R 1 2 . .
    C C6 0.2778(3) -0.0407(2) -0.1589(3) 0.0409(7) Uani d . 1 2 . .
    C C7 0.2971(3) 0.1177(3) 0.0236(3) 0.0487(8) Uani d . 1 2 . .
    H H7A 0.3844 0.1005 0.0508 0.058 Uiso calc R 1 2 . .
    H H7B 0.3039 0.1993 0.0455 0.058 Uiso calc R 1 2 . .
    C C8 0.3704(3) 0.0488(3) 0.2401(3) 0.0485(8) Uani d . 1 2 . .
    H H8A 0.4422 0.0723 0.2143 0.058 Uiso calc R 1 2 . .
    H H8B 0.3442 -0.0324 0.2036 0.058 Uiso calc R 1 2 . .
    C C9 0.2549(3) 0.1080(2) 0.2089(2) 0.0329(6) Uani d . 1 2 . .
    C C10 0.4152(3) 0.0800(3) 0.3700(3) 0.0580(9) Uani d . 1 2 . .
    H H10 0.4909 0.0430 0.3915 0.070 Uiso calc R 1 2 . .
    C C11 0.3040(4) 0.0408(3) 0.4091(3) 0.0658(10) Uani d . 1 2 . .
    H H11A 0.3330 0.0588 0.4913 0.079 Uiso calc R 1 2 . .
    H H11B 0.2785 -0.0406 0.3733 0.079 Uiso calc R 1 2 . .
    C C12 0.4553(3) 0.2068(3) 0.4270(3) 0.0555(9) Uani d . 1 2 . .
    H H12A 0.4850 0.2262 0.5093 0.067 Uiso calc R 1 2 . .
    H H12B 0.5276 0.2324 0.4029 0.067 Uiso calc R 1 2 . .
    C C13 0.3391(3) 0.2646(3) 0.3947(3) 0.0498(8) Uani d . 1 2 . .
    H H13 0.3660 0.3467 0.4317 0.060 Uiso calc R 1 2 . .
    C C14 0.1411(3) 0.0686(3) 0.2471(3) 0.0492(8) Uani d . 1 2 . .
    H H14A 0.1140 -0.0125 0.2102 0.059 Uiso calc R 1 2 . .
    H H14B 0.0663 0.1052 0.2256 0.059 Uiso calc R 1 2 . .
    C C15 0.2955(3) 0.2355(2) 0.2650(2) 0.0399(7) Uani d . 1 2 . .
    H H15A 0.2218 0.2731 0.2431 0.048 Uiso calc R 1 2 . .
    H H15B 0.3675 0.2608 0.2404 0.048 Uiso calc R 1 2 . .
    C C16 0.1863(3) 0.0988(3) 0.3772(3) 0.0578(9) Uani d . 1 2 . .
    H H16 0.1140 0.0733 0.4026 0.069 Uiso calc R 1 2 . .
    C C17 0.2266(3) 0.2272(3) 0.4337(3) 0.0583(9) Uani d . 1 2 . .
    H H17A 0.1522 0.2644 0.4126 0.070 Uiso calc R 1 2 . .
    H H17B 0.2540 0.2477 0.5161 0.070 Uiso calc R 1 2 . .
    O O2 0.3888(2) 0.43144(18) 1.1055(2) 0.0513(6) Uani d . 1 2 . .
    H H2O 0.445(4) 0.412(3) 1.150(3) 0.077 Uiso d . 1 2 . .
    N N2 0.1643(2) 0.55623(17) 0.87142(17) 0.0301(5) Uani d . 1 2 . .
    H H2A 0.2172 0.5849 0.8389 0.036 Uiso calc R 1 2 . .
    H H2B 0.1351 0.6146 0.9147 0.036 Uiso calc R 1 2 . .
    C C18 0.5517(3) 0.7260(3) 1.2349(3) 0.0489(8) Uani d . 1 2 . .
    H H18 0.6185 0.7729 1.2983 0.059 Uiso calc R 1 2 . .
    C C19 0.4831(3) 0.7692(2) 1.1562(3) 0.0467(7) Uani d . 1 2 . .
    H H19 0.5045 0.8449 1.1656 0.056 Uiso calc R 1 2 . .
    C C20 0.3824(3) 0.6999(2) 1.0633(2) 0.0407(7) Uani d . 1 2 . .
    H H20 0.3351 0.7301 1.0112 0.049 Uiso calc R 1 2 . .
    C C21 0.3507(3) 0.5867(2) 1.0463(2) 0.0327(6) Uani d . 1 2 . .
    C C22 0.4228(3) 0.5436(2) 1.1257(2) 0.0348(6) Uani d . 1 2 . .
    C C23 0.5217(3) 0.6137(3) 1.2199(3) 0.0445(7) Uani d . 1 2 . .
    H H23 0.5681 0.5847 1.2733 0.053 Uiso calc R 1 2 . .
    C C24 0.2453(3) 0.5038(2) 0.9480(2) 0.0378(6) Uani d . 1 2 . .
    H H24A 0.2862 0.4469 0.9035 0.045 Uiso calc R 1 2 . .
    H H24B 0.1877 0.4660 0.9775 0.045 Uiso calc R 1 2 . .
    C C25 0.0462(2) 0.4793(2) 0.7770(2) 0.0277(5) Uani d . 1 2 . .
    C C26 0.0911(3) 0.3764(2) 0.7046(2) 0.0327(6) Uani d . 1 2 . .
    H H26A 0.1287 0.3326 0.7510 0.039 Uiso calc R 1 2 . .
    H H26B 0.1580 0.4005 0.6740 0.039 Uiso calc R 1 2 . .
    C C27 -0.0289(3) 0.3042(2) 0.6069(2) 0.0370(6) Uani d . 1 2 . .
    H H27 -0.0019 0.2375 0.5595 0.044 Uiso calc R 1 2 . .
    C C28 -0.1328(3) 0.2664(2) 0.6566(3) 0.0463(8) Uani d . 1 2 . .
    H H28A -0.2083 0.2190 0.5952 0.056 Uiso calc R 1 2 . .
    H H28B -0.0962 0.2224 0.7032 0.056 Uiso calc R 1 2 . .
    C C29 -0.0868(3) 0.3728(2) 0.5343(2) 0.0446(7) Uani d . 1 2 . .
    H H29A -0.1617 0.3265 0.4715 0.053 Uiso calc R 1 2 . .
    H H29B -0.0212 0.3970 0.5025 0.053 Uiso calc R 1 2 . .
    C C30 -0.1761(3) 0.3700(3) 0.7293(3) 0.0443(7) Uani d . 1 2 . .
    H H30 -0.2430 0.3454 0.7608 0.053 Uiso calc R 1 2 . .
    C C31 -0.2341(3) 0.4387(3) 0.6565(3) 0.0503(8) Uani d . 1 2 . .
    H H31A -0.2616 0.5046 0.7028 0.060 Uiso calc R 1 2 . .
    H H31B -0.3108 0.3933 0.5952 0.060 Uiso calc R 1 2 . .
    C C32 -0.1304(3) 0.4758(2) 0.6070(2) 0.0409(7) Uani d . 1 2 . .
    H H32 -0.1676 0.5199 0.5597 0.049 Uiso calc R 1 2 . .
    C C33 -0.0113(3) 0.5488(2) 0.7043(2) 0.0359(6) Uani d . 1 2 . .
    H H33A 0.0547 0.5739 0.6736 0.043 Uiso calc R 1 2 . .
    H H33B -0.0380 0.6150 0.7509 0.043 Uiso calc R 1 2 . .
    C C34 -0.0571(3) 0.4427(2) 0.8272(2) 0.0390(7) Uani d . 1 2 . .
    H H34A -0.0838 0.5086 0.8742 0.047 Uiso calc R 1 2 . .
    H H34B -0.0206 0.3996 0.8748 0.047 Uiso calc R 1 2 . .
loop_
    _atom_site_aniso_label
    _atom_site_aniso_U_11
    _atom_site_aniso_U_22
    _atom_site_aniso_U_33
    _atom_site_aniso_U_12
    _atom_site_aniso_U_13
    _atom_site_aniso_U_23
    Br1 0.03813(18) 0.0543(2) 0.0625(2) 0.01073(14) 0.01487(15) 0.03648(17)
    Br2 0.04467(19) 0.04178(18) 0.0533(2) 0.01298(14) 0.00594(16) -0.00015(14)
    O1 0.0695(16) 0.0559(14) 0.0533(15) 0.0148(13) 0.0061(13) 0.0273(12)
    N1 0.0318(12) 0.0330(12) 0.0376(13) 0.0032(10) 0.0085(11) 0.0086(10)
    C1 0.0353(16) 0.0419(16) 0.0349(15) -0.0051(13) 0.0103(13) 0.0075(13)
    C2 0.054(2) 0.0377(16) 0.054(2) 0.0096(14) 0.0210(17) 0.0133(15)
    C3 0.054(2) 0.0493(19) 0.0493(19) 0.0120(15) 0.0110(16) 0.0223(16)
    C4 0.0513(19) 0.0492(18) 0.0353(16) 0.0022(15) 0.0080(15) 0.0114(14)
    C5 0.0535(19) 0.0349(16) 0.0433(17) 0.0094(14) 0.0155(15) 0.0073(13)
    C6 0.0388(16) 0.0393(16) 0.0438(17) 0.0017(13) 0.0100(14) 0.0160(14)
    C7 0.0458(18) 0.0559(19) 0.0381(17) -0.0088(15) 0.0135(15) 0.0102(14)
    C8 0.0531(19) 0.0467(18) 0.0486(19) 0.0197(15) 0.0150(16) 0.0179(15)
    C9 0.0308(14) 0.0308(14) 0.0327(15) 0.0004(11) 0.0089(12) 0.0061(11)
    C10 0.054(2) 0.067(2) 0.058(2) 0.0211(18) 0.0085(18) 0.0310(19)
    C11 0.090(3) 0.051(2) 0.051(2) -0.0070(19) 0.009(2) 0.0233(17)
    C12 0.0389(18) 0.074(2) 0.0422(18) -0.0123(16) -0.0001(15) 0.0184(17)
    C13 0.058(2) 0.0369(16) 0.0394(17) -0.0080(15) 0.0072(16) 0.0021(13)
    C14 0.0389(17) 0.0560(19) 0.0426(18) -0.0118(14) 0.0098(15) 0.0090(15)
    C15 0.0491(18) 0.0262(14) 0.0387(16) 0.0028(12) 0.0081(14) 0.0080(12)
    C16 0.049(2) 0.074(2) 0.0435(19) -0.0169(18) 0.0161(16) 0.0153(17)
    C17 0.056(2) 0.072(2) 0.0354(17) 0.0099(18) 0.0124(16) 0.0042(16)
    O2 0.0446(13) 0.0427(12) 0.0608(15) 0.0043(10) -0.0049(11) 0.0266(11)
    N2 0.0297(12) 0.0304(11) 0.0270(11) 0.0019(9) 0.0058(10) 0.0081(9)
    C18 0.0383(17) 0.0465(18) 0.0435(18) 0.0033(14) -0.0022(14) 0.0029(14)
    C19 0.0441(18) 0.0358(16) 0.0521(19) 0.0048(13) 0.0064(15) 0.0107(14)
    C20 0.0386(16) 0.0420(16) 0.0378(16) 0.0079(13) 0.0034(13) 0.0145(13)
    C21 0.0283(14) 0.0378(15) 0.0315(14) 0.0071(11) 0.0099(12) 0.0098(12)
    C22 0.0283(14) 0.0390(15) 0.0370(15) 0.0078(12) 0.0084(12) 0.0134(12)
    C23 0.0360(16) 0.0545(19) 0.0365(16) 0.0092(14) -0.0002(13) 0.0153(14)
    C24 0.0391(16) 0.0381(15) 0.0337(15) 0.0065(12) 0.0023(13) 0.0155(12)
    C25 0.0280(13) 0.0272(13) 0.0237(13) 0.0020(10) 0.0045(11) 0.0060(10)
    C26 0.0335(14) 0.0334(14) 0.0297(14) 0.0055(11) 0.0092(12) 0.0089(11)
    C27 0.0419(16) 0.0272(13) 0.0329(15) 0.0037(12) 0.0085(13) 0.0008(11)
    C28 0.0456(18) 0.0334(15) 0.0494(18) -0.0055(13) 0.0039(15) 0.0103(14)
    C29 0.0491(18) 0.0455(17) 0.0279(15) -0.0019(14) 0.0009(14) 0.0077(13)
    C30 0.0342(16) 0.0470(17) 0.0484(18) -0.0052(13) 0.0149(14) 0.0120(14)
    C31 0.0301(16) 0.0461(18) 0.058(2) 0.0037(13) 0.0014(15) 0.0053(15)
    C32 0.0381(16) 0.0380(16) 0.0375(16) 0.0040(13) -0.0043(13) 0.0132(13)
    C33 0.0385(16) 0.0310(14) 0.0345(15) 0.0032(12) 0.0045(13) 0.0117(12)
    C34 0.0385(16) 0.0449(16) 0.0345(15) 0.0019(13) 0.0178(13) 0.0101(13)
_geom_special_details
;
 All esds (except the esd in the dihedral angle between two l.s. planes)
 are estimated using the full covariance matrix.  The cell esds are taken
 into account individually in the estimation of esds in distances, angles
 and torsion angles; correlations between esds in cell parameters are only
 used when they are defined by crystal symmetry.  An approximate (isotropic)
 treatment of cell esds is used for estimating esds involving l.s. planes.
;
loop_
    _geom_bond_atom_site_label_1
    _geom_bond_atom_site_label_2
    _geom_bond_site_symmetry_2
    _geom_bond_distance
    _geom_bond_publ_flag
    O1 C6 . 1.358(4) ?
    O1 H1O . 0.84(4) ?
    N1 C7 . 1.500(4) ?
    N1 C9 . 1.525(3) ?
    N1 H1A . 0.9000 ?
    N1 H1B . 0.9000 ?
    C1 C2 . 1.375(4) ?
    C1 C6 . 1.396(4) ?
    C1 C7 . 1.503(4) ?
    C2 C3 . 1.378(4) ?
    C2 H2 . 0.9300 ?
    C3 C4 . 1.360(4) ?
    C3 H3 . 0.9300 ?
    C4 C5 . 1.370(4) ?
    C4 H4 . 0.9300 ?
    C5 C6 . 1.384(4) ?
    C5 H5 . 0.9300 ?
    C7 H7A . 0.9700 ?
    C7 H7B . 0.9700 ?
    C8 C9 . 1.512(4) ?
    C8 C10 . 1.530(5) ?
    C8 H8A . 0.9700 ?
    C8 H8B . 0.9700 ?
    C9 C15 . 1.521(3) ?
    C9 C14 . 1.525(4) ?
    C10 C11 . 1.508(5) ?
    C10 C12 . 1.513(5) ?
    C10 H10 . 0.9800 ?
    C11 C16 . 1.524(5) ?
    C11 H11A . 0.9700 ?
    C11 H11B . 0.9700 ?
    C12 C13 . 1.510(5) ?
    C12 H12A . 0.9700 ?
    C12 H12B . 0.9700 ?
    C13 C17 . 1.511(5) ?
    C13 C15 . 1.530(4) ?
    C13 H13 . 0.9800 ?
    C14 C16 . 1.533(4) ?
    C14 H14A . 0.9700 ?
    C14 H14B . 0.9700 ?
    C15 H15A . 0.9700 ?
    C15 H15B . 0.9700 ?
    C16 C17 . 1.530(5) ?
    C16 H16 . 0.9800 ?
    C17 H17A . 0.9700 ?
    C17 H17B . 0.9700 ?
    O2 C22 . 1.361(3) ?
    O2 H2O . 0.82(4) ?
    N2 C24 . 1.487(3) ?
    N2 C25 . 1.520(3) ?
    N2 H2A . 0.9000 ?
    N2 H2B . 0.9000 ?
    C18 C19 . 1.372(4) ?
    C18 C23 . 1.372(4) ?
    C18 H18 . 0.9300 ?
    C19 C20 . 1.380(4) ?
    C19 H19 . 0.9300 ?
    C20 C21 . 1.380(4) ?
    C20 H20 . 0.9300 ?
    C21 C22 . 1.394(4) ?
    C21 C24 . 1.495(4) ?
    C22 C23 . 1.381(4) ?
    C23 H23 . 0.9300 ?
    C24 H24A . 0.9700 ?
    C24 H24B . 0.9700 ?
    C25 C34 . 1.522(4) ?
    C25 C33 . 1.524(3) ?
    C25 C26 . 1.526(4) ?
    C26 C27 . 1.531(4) ?
    C26 H26A . 0.9700 ?
    C26 H26B . 0.9700 ?
    C27 C29 . 1.516(4) ?
    C27 C28 . 1.529(4) ?
    C27 H27 . 0.9800 ?
    C28 C30 . 1.524(4) ?
    C28 H28A . 0.9700 ?
    C28 H28B . 0.9700 ?
    C29 C32 . 1.521(4) ?
    C29 H29A . 0.9700 ?
    C29 H29B . 0.9700 ?
    C30 C31 . 1.519(4) ?
    C30 C34 . 1.527(4) ?
    C30 H30 . 0.9800 ?
    C31 C32 . 1.521(4) ?
    C31 H31A . 0.9700 ?
    C31 H31B . 0.9700 ?
    C32 C33 . 1.526(4) ?
    C32 H32 . 0.9800 ?
    C33 H33A . 0.9700 ?
    C33 H33B . 0.9700 ?
    C34 H34A . 0.9700 ?
    C34 H34B . 0.9700 ?
loop_
    _geom_angle_atom_site_label_1
    _geom_angle_atom_site_label_2
    _geom_angle_atom_site_label_3
    _geom_angle_site_symmetry_1
    _geom_angle_site_symmetry_3
    _geom_angle
    _geom_angle_publ_flag
    C6 O1 H1O . . 109(3) ?
    C7 N1 C9 . . 116.9(2) ?
    C7 N1 H1A . . 108.1 ?
    C9 N1 H1A . . 108.1 ?
    C7 N1 H1B . . 108.1 ?
    C9 N1 H1B . . 108.1 ?
    H1A N1 H1B . . 107.3 ?
    C2 C1 C6 . . 118.5(3) ?
    C2 C1 C7 . . 121.4(3) ?
    C6 C1 C7 . . 119.9(3) ?
    C1 C2 C3 . . 121.3(3) ?
    C1 C2 H2 . . 119.3 ?
    C3 C2 H2 . . 119.3 ?
    C4 C3 C2 . . 119.2(3) ?
    C4 C3 H3 . . 120.4 ?
    C2 C3 H3 . . 120.4 ?
    C3 C4 C5 . . 121.5(3) ?
    C3 C4 H4 . . 119.2 ?
    C5 C4 H4 . . 119.2 ?
    C4 C5 C6 . . 119.3(3) ?
    C4 C5 H5 . . 120.4 ?
    C6 C5 H5 . . 120.4 ?
    O1 C6 C5 . . 122.7(3) ?
    O1 C6 C1 . . 117.1(3) ?
    C5 C6 C1 . . 120.1(3) ?
    N1 C7 C1 . . 112.0(2) ?
    N1 C7 H7A . . 109.2 ?
    C1 C7 H7A . . 109.2 ?
    N1 C7 H7B . . 109.2 ?
    C1 C7 H7B . . 109.2 ?
    H7A C7 H7B . . 107.9 ?
    C9 C8 C10 . . 108.5(3) ?
    C9 C8 H8A . . 110.0 ?
    C10 C8 H8A . . 110.0 ?
    C9 C8 H8B . . 110.0 ?
    C10 C8 H8B . . 110.0 ?
    H8A C8 H8B . . 108.4 ?
    C8 C9 C15 . . 110.3(2) ?
    C8 C9 N1 . . 109.2(2) ?
    C15 C9 N1 . . 110.2(2) ?
    C8 C9 C14 . . 109.8(2) ?
    C15 C9 C14 . . 109.8(2) ?
    N1 C9 C14 . . 107.4(2) ?
    C11 C10 C12 . . 109.4(3) ?
    C11 C10 C8 . . 109.6(3) ?
    C12 C10 C8 . . 110.0(3) ?
    C11 C10 H10 . . 109.3 ?
    C12 C10 H10 . . 109.3 ?
    C8 C10 H10 . . 109.3 ?
    C10 C11 C16 . . 109.7(3) ?
    C10 C11 H11A . . 109.7 ?
    C16 C11 H11A . . 109.7 ?
    C10 C11 H11B . . 109.7 ?
    C16 C11 H11B . . 109.7 ?
    H11A C11 H11B . . 108.2 ?
    C13 C12 C10 . . 109.6(3) ?
    C13 C12 H12A . . 109.7 ?
    C10 C12 H12A . . 109.7 ?
    C13 C12 H12B . . 109.7 ?
    C10 C12 H12B . . 109.7 ?
    H12A C12 H12B . . 108.2 ?
    C12 C13 C17 . . 110.3(3) ?
    C12 C13 C15 . . 109.1(3) ?
    C17 C13 C15 . . 110.2(3) ?
    C12 C13 H13 . . 109.1 ?
    C17 C13 H13 . . 109.1 ?
    C15 C13 H13 . . 109.1 ?
    C9 C14 C16 . . 109.1(2) ?
    C9 C14 H14A . . 109.9 ?
    C16 C14 H14A . . 109.9 ?
    C9 C14 H14B . . 109.9 ?
    C16 C14 H14B . . 109.9 ?
    H14A C14 H14B . . 108.3 ?
    C9 C15 C13 . . 108.5(2) ?
    C9 C15 H15A . . 110.0 ?
    C13 C15 H15A . . 110.0 ?
    C9 C15 H15B . . 110.0 ?
    C13 C15 H15B . . 110.0 ?
    H15A C15 H15B . . 108.4 ?
    C11 C16 C17 . . 109.7(3) ?
    C11 C16 C14 . . 109.0(3) ?
    C17 C16 C14 . . 109.0(3) ?
    C11 C16 H16 . . 109.7 ?
    C17 C16 H16 . . 109.7 ?
    C14 C16 H16 . . 109.7 ?
    C13 C17 C16 . . 108.9(3) ?
    C13 C17 H17A . . 109.9 ?
    C16 C17 H17A . . 109.9 ?
    C13 C17 H17B . . 109.9 ?
    C16 C17 H17B . . 109.9 ?
    H17A C17 H17B . . 108.3 ?
    C22 O2 H2O . . 108(3) ?
    C24 N2 C25 . . 116.5(2) ?
    C24 N2 H2A . . 108.2 ?
    C25 N2 H2A . . 108.2 ?
    C24 N2 H2B . . 108.2 ?
    C25 N2 H2B . . 108.2 ?
    H2A N2 H2B . . 107.3 ?
    C19 C18 C23 . . 120.0(3) ?
    C19 C18 H18 . . 120.0 ?
    C23 C18 H18 . . 120.0 ?
    C18 C19 C20 . . 119.9(3) ?
    C18 C19 H19 . . 120.1 ?
    C20 C19 H19 . . 120.1 ?
    C19 C20 C21 . . 121.1(3) ?
    C19 C20 H20 . . 119.5 ?
    C21 C20 H20 . . 119.5 ?
    C20 C21 C22 . . 118.4(3) ?
    C20 C21 C24 . . 125.6(2) ?
    C22 C21 C24 . . 116.1(2) ?
    O2 C22 C23 . . 123.2(3) ?
    O2 C22 C21 . . 116.5(2) ?
    C23 C22 C21 . . 120.3(3) ?
    C18 C23 C22 . . 120.3(3) ?
    C18 C23 H23 . . 119.8 ?
    C22 C23 H23 . . 119.8 ?
    N2 C24 C21 . . 113.7(2) ?
    N2 C24 H24A . . 108.8 ?
    C21 C24 H24A . . 108.8 ?
    N2 C24 H24B . . 108.8 ?
    C21 C24 H24B . . 108.8 ?
    H24A C24 H24B . . 107.7 ?
    N2 C25 C34 . . 110.6(2) ?
    N2 C25 C33 . . 106.36(19) ?
    C34 C25 C33 . . 109.5(2) ?
    N2 C25 C26 . . 109.8(2) ?
    C34 C25 C26 . . 110.6(2) ?
    C33 C25 C26 . . 110.0(2) ?
    C25 C26 C27 . . 108.3(2) ?
    C25 C26 H26A . . 110.0 ?
    C27 C26 H26A . . 110.0 ?
    C25 C26 H26B . . 110.0 ?
    C27 C26 H26B . . 110.0 ?
    H26A C26 H26B . . 108.4 ?
    C29 C27 C28 . . 109.5(2) ?
    C29 C27 C26 . . 109.8(2) ?
    C28 C27 C26 . . 109.3(2) ?
    C29 C27 H27 . . 109.4 ?
    C28 C27 H27 . . 109.4 ?
    C26 C27 H27 . . 109.4 ?
    C30 C28 C27 . . 109.5(2) ?
    C30 C28 H28A . . 109.8 ?
    C27 C28 H28A . . 109.8 ?
    C30 C28 H28B . . 109.8 ?
    C27 C28 H28B . . 109.8 ?
    H28A C28 H28B . . 108.2 ?
    C27 C29 C32 . . 109.7(2) ?
    C27 C29 H29A . . 109.7 ?
    C32 C29 H29A . . 109.7 ?
    C27 C29 H29B . . 109.7 ?
    C32 C29 H29B . . 109.7 ?
    H29A C29 H29B . . 108.2 ?
    C31 C30 C28 . . 109.9(3) ?
    C31 C30 C34 . . 109.6(2) ?
    C28 C30 C34 . . 109.3(2) ?
    C31 C30 H30 . . 109.3 ?
    C28 C30 H30 . . 109.3 ?
    C34 C30 H30 . . 109.3 ?
    C30 C31 C32 . . 109.2(2) ?
    C30 C31 H31A . . 109.8 ?
    C32 C31 H31A . . 109.8 ?
    C30 C31 H31B . . 109.8 ?
    C32 C31 H31B . . 109.8 ?
    H31A C31 H31B . . 108.3 ?
    C29 C32 C31 . . 110.1(2) ?
    C29 C32 C33 . . 109.2(2) ?
    C31 C32 C33 . . 109.3(2) ?
    C29 C32 H32 . . 109.4 ?
    C31 C32 H32 . . 109.4 ?
    C33 C32 H32 . . 109.4 ?
    C25 C33 C32 . . 109.0(2) ?
    C25 C33 H33A . . 109.9 ?
    C32 C33 H33A . . 109.9 ?
    C25 C33 H33B . . 109.9 ?
    C32 C33 H33B . . 109.9 ?
    H33A C33 H33B . . 108.3 ?
    C25 C34 C30 . . 108.7(2) ?
    C25 C34 H34A . . 110.0 ?
    C30 C34 H34A . . 110.0 ?
    C25 C34 H34B . . 110.0 ?
    C30 C34 H34B . . 110.0 ?
    H34A C34 H34B . . 108.3 ?
loop_
    _geom_torsion_atom_site_label_1
    _geom_torsion_atom_site_label_2
    _geom_torsion_atom_site_label_3
    _geom_torsion_atom_site_label_4
    _geom_torsion_site_symmetry_1
    _geom_torsion_site_symmetry_2
    _geom_torsion_site_symmetry_3
    _geom_torsion_site_symmetry_4
    _geom_torsion
    _geom_torsion_publ_flag
    C6 C1 C2 C3 . . . . -0.2(4) ?
    C7 C1 C2 C3 . . . . 175.1(3) ?
    C1 C2 C3 C4 . . . . -0.2(5) ?
    C2 C3 C4 C5 . . . . 0.6(5) ?
    C3 C4 C5 C6 . . . . -0.5(5) ?
    C4 C5 C6 O1 . . . . -179.4(3) ?
    C4 C5 C6 C1 . . . . 0.1(4) ?
    C2 C1 C6 O1 . . . . 179.8(3) ?
    C7 C1 C6 O1 . . . . 4.4(4) ?
    C2 C1 C6 C5 . . . . 0.3(4) ?
    C7 C1 C6 C5 . . . . -175.2(3) ?
    C9 N1 C7 C1 . . . . 170.8(2) ?
    C2 C1 C7 N1 . . . . 101.4(3) ?
    C6 C1 C7 N1 . . . . -83.3(3) ?
    C10 C8 C9 C15 . . . . 60.2(3) ?
    C10 C8 C9 N1 . . . . -178.6(2) ?
    C10 C8 C9 C14 . . . . -61.0(3) ?
    C7 N1 C9 C8 . . . . -67.9(3) ?
    C7 N1 C9 C15 . . . . 53.4(3) ?
    C7 N1 C9 C14 . . . . 173.1(3) ?
    C9 C8 C10 C11 . . . . 61.0(3) ?
    C9 C8 C10 C12 . . . . -59.3(4) ?
    C12 C10 C11 C16 . . . . 59.9(4) ?
    C8 C10 C11 C16 . . . . -60.8(4) ?
    C11 C10 C12 C13 . . . . -60.2(4) ?
    C8 C10 C12 C13 . . . . 60.3(4) ?
    C10 C12 C13 C17 . . . . 60.4(3) ?
    C10 C12 C13 C15 . . . . -60.7(3) ?
    C8 C9 C14 C16 . . . . 60.8(3) ?
    C15 C9 C14 C16 . . . . -60.7(3) ?
    N1 C9 C14 C16 . . . . 179.4(3) ?
    C8 C9 C15 C13 . . . . -61.1(3) ?
    N1 C9 C15 C13 . . . . 178.2(2) ?
    C14 C9 C15 C13 . . . . 60.0(3) ?
    C12 C13 C15 C9 . . . . 60.6(3) ?
    C17 C13 C15 C9 . . . . -60.6(3) ?
    C10 C11 C16 C17 . . . . -59.4(4) ?
    C10 C11 C16 C14 . . . . 59.8(4) ?
    C9 C14 C16 C11 . . . . -59.4(3) ?
    C9 C14 C16 C17 . . . . 60.3(4) ?
    C12 C13 C17 C16 . . . . -59.4(3) ?
    C15 C13 C17 C16 . . . . 61.1(4) ?
    C11 C16 C17 C13 . . . . 58.7(4) ?
    C14 C16 C17 C13 . . . . -60.6(4) ?
    C23 C18 C19 C20 . . . . 1.2(5) ?
    C18 C19 C20 C21 . . . . -1.4(5) ?
    C19 C20 C21 C22 . . . . 0.2(4) ?
    C19 C20 C21 C24 . . . . -179.0(3) ?
    C20 C21 C22 O2 . . . . -179.7(3) ?
    C24 C21 C22 O2 . . . . -0.4(4) ?
    C20 C21 C22 C23 . . . . 1.1(4) ?
    C24 C21 C22 C23 . . . . -179.6(3) ?
    C19 C18 C23 C22 . . . . 0.1(5) ?
    O2 C22 C23 C18 . . . . 179.6(3) ?
    C21 C22 C23 C18 . . . . -1.3(4) ?
    C25 N2 C24 C21 . . . . -173.7(2) ?
    C20 C21 C24 N2 . . . . -5.7(4) ?
    C22 C21 C24 N2 . . . . 175.1(2) ?
    C24 N2 C25 C34 . . . . 66.7(3) ?
    C24 N2 C25 C33 . . . . -174.5(2) ?
    C24 N2 C25 C26 . . . . -55.5(3) ?
    N2 C25 C26 C27 . . . . -177.1(2) ?
    C34 C25 C26 C27 . . . . 60.7(3) ?
    C33 C25 C26 C27 . . . . -60.4(3) ?
    C25 C26 C27 C29 . . . . 60.0(3) ?
    C25 C26 C27 C28 . . . . -60.0(3) ?
    C29 C27 C28 C30 . . . . -59.4(3) ?
    C26 C27 C28 C30 . . . . 60.8(3) ?
    C28 C27 C29 C32 . . . . 59.4(3) ?
    C26 C27 C29 C32 . . . . -60.5(3) ?
    C27 C28 C30 C31 . . . . 59.7(3) ?
    C27 C28 C30 C34 . . . . -60.6(3) ?
    C28 C30 C31 C32 . . . . -59.5(3) ?
    C34 C30 C31 C32 . . . . 60.7(3) ?
    C27 C29 C32 C31 . . . . -59.8(3) ?
    C27 C29 C32 C33 . . . . 60.2(3) ?
    C30 C31 C32 C29 . . . . 59.5(3) ?
    C30 C31 C32 C33 . . . . -60.5(3) ?
    N2 C25 C33 C32 . . . . 179.6(2) ?
    C34 C25 C33 C32 . . . . -60.9(3) ?
    C26 C25 C33 C32 . . . . 60.8(3) ?
    C29 C32 C33 C25 . . . . -60.0(3) ?
    C31 C32 C33 C25 . . . . 60.5(3) ?
    N2 C25 C34 C30 . . . . 177.5(2) ?
    C33 C25 C34 C30 . . . . 60.7(3) ?
    C26 C25 C34 C30 . . . . -60.7(3) ?
    C31 C30 C34 C25 . . . . -60.6(3) ?
    C28 C30 C34 C25 . . . . 59.9(3) ?
loop_
    _geom_hbond_atom_site_label_D
    _geom_hbond_atom_site_label_H
    _geom_hbond_atom_site_label_A
    _geom_hbond_site_symmetry_A
    _geom_hbond_distance_DH
    _geom_hbond_distance_HA
    _geom_hbond_distance_DA
    _geom_hbond_angle_DHA
    O2 H2O Br1 1_556 0.82(4) 2.45(4) 3.255(2) 168(4)
    N1 H1A Br2 2_655 0.90 2.69 3.527(3) 155
    N1 H1B Br2 1_455 0.90 2.45 3.337(2) 167
    N2 H2A Br1 2_666 0.90 2.40 3.297(2) 176
    N2 H2B Br2 2_666 0.90 2.50 3.377(2) 165
data_global
_journal_date_recd_electronic     2011-04-20
_journal_date_accepted     2011-07-05
_journal_name_full     'Acta Crystallographica, Section E'
_journal_year     2011
_journal_volume     67
_journal_issue      8
_journal_page_first     o1979
_journal_page_last     o1979
_journal_paper_category     QO
_journal_coeditor_code     LX2188
_publ_contact_author_name     'Tao Rong'
_publ_contact_author_address
;
Ordered Matter Science Research Center, Southeast UniVersity,
Nanjing 210096, People's Republic of China
;
_publ_contact_author_email     'rongtao198806@163.com'
_publ_contact_author_fax     '86-25-52090626'
_publ_contact_author_phone     '86-25-52090626'
_publ_section_title
;
<i>N</i>-(2-Hydroxybenzyl)adamantan-1-aminium bromide
;
loop_
    _publ_author_name
    _publ_author_address
    'Tao Rong'
;
Ordered Matter Science Research Center, Southeast UniVersity,
Nanjing 210096, People's Republic of China
;
