# Supplementary material for: N-(2-Hy­droxy­benz­yl)adamantan-1-aminium bromide
Source: Acta Crystallogr Sect E Struct Rep Online. 2011 Jul 9;67(Pt 8):o1979. doi: 10.1107/S1600536811026742 (PMC3213437; doi:10.1107/S1600536811026742)
Supplement: Supplementary file 2 [file e-67-o1979-Isup2.hkl]

# 
# h,k,l, Fc-squared, Fo-squared, sigma(Fo-squared) and status flag 
# 
data_I
_shelx_title ' 1 IN P-1                        P-1' 
_shelx_refln_list_code          4 
_shelx_F_calc_maximum      182.39 
_exptl_crystal_F_000       704.00 
_reflns_d_resolution_high  0.7701 
 
loop_ 
 _symmetry_equiv_pos_as_xyz 
 'x, y, z' 
 '-x, -y, -z' 
 
_cell_length_a    10.6160 
_cell_length_b    12.6270 
_cell_length_c    12.8960 
_cell_angle_alpha 108.460 
_cell_angle_beta  104.690 
_cell_angle_gamma  93.880 
 
_shelx_F_squared_multiplier     1.000 
 
loop_ 
 _refln_index_h 
 _refln_index_k 
 _refln_index_l 
 _refln_F_squared_calc 
 _refln_F_squared_meas 
 _refln_F_squared_sigma 
 _refln_observed_status 
   2   0   0      627.82      523.10     27.87 o 
   3   0   0     3243.90     3197.55     97.45 o 
   4   0   0     1043.93      947.28     20.86 o 
   5   0   0     1207.78     1219.62     29.36 o 
   6   0   0      235.44      219.36     15.57 o 
   7   0   0     2027.05     2020.04     59.68 o 
   8   0   0       71.84       81.99      8.23 o 
   9   0   0      613.49      650.87     28.44 o 
  10   0   0     1285.39     1295.42     56.19 o 
  11   0   0       10.09       30.33     14.30 o 
  12   0   0      185.71      211.63     24.02 o 
  13   0   0       37.47       45.47     33.17 o 
 -13   1   0       74.34      104.72     21.43 o 
 -12   1   0       13.46        5.25     10.03 o 
 -11   1   0       20.94       46.11     26.30 o 
 -10   1   0      200.17      202.48     15.93 o 
  -9   1   0     1222.94     1310.82     49.14 o 
  -8   1   0      805.13      814.30     30.06 o 
  -7   1   0       10.21        3.33      4.37 o 
  -6   1   0     5664.06     5700.08    158.90 o 
  -5   1   0      148.98      116.96      7.90 o 
  -4   1   0     1023.94      968.13     21.50 o 
  -3   1   0    12011.61    11915.20    248.54 o 
  -2   1   0     6761.63     6342.15    160.72 o 
   2   1   0     3989.27     4158.92    198.31 o 
   3   1   0     1908.86     1901.42     40.57 o 
   4   1   0    11955.95    11996.09    284.60 o 
   5   1   0      493.60      530.66     20.80 o 
   6   1   0     4210.69     4085.04    112.73 o 
   7   1   0     1066.59     1061.49     33.21 o 
   8   1   0      149.76      164.40     27.46 o 
   9   1   0      670.27      657.87     28.59 o 
  10   1   0        1.77       20.74      8.41 o 
  11   1   0      130.49      134.54     18.29 o 
  12   1   0        3.64        3.88     12.33 o 
 -13   2   0       22.40       46.92     54.96 o 
 -12   2   0      747.61      729.31     53.57 o 
 -11   2   0        1.81       -6.79     10.49 o 
 -10   2   0        0.30       12.83      7.93 o 
  -9   2   0      555.40      663.35     39.55 o 
  -8   2   0        7.77        1.57      7.92 o 
  -7   2   0       84.88       84.67      7.66 o 
  -6   2   0      206.48      198.62      9.61 o 
  -5   2   0     2631.93     2706.79    151.89 o 
  -4   2   0     1837.97     2117.50     76.00 o 
  -3   2   0     1958.91     2093.40     47.73 o 
  -2   2   0    13115.53    12757.82    537.22 o 
  -1   2   0    18378.31    16888.76    204.21 o 
   0   2   0      283.56      239.62     14.77 o 
   1   2   0    14102.02    13292.80    210.74 o 
   2   2   0     2774.69     2788.13     47.27 o 
   3   2   0     1289.84     1180.67     23.83 o 
   4   2   0      538.41      559.32     15.32 o 
   5   2   0     4808.71     4786.46    121.84 o 
   6   2   0      542.92      558.63     19.33 o 
   7   2   0     1263.97     1315.29     42.70 o 
   8   2   0      482.00      448.48     21.69 o 
   9   2   0       44.02       39.36      8.73 o 
  10   2   0      479.81      466.64     26.71 o 
  11   2   0       46.08       21.88     13.90 o 
  12   2   0        5.99        3.93     11.01 o 
 -13   3   0       22.96       20.14     16.87 o 
 -12   3   0      101.99      111.55     17.26 o 
 -11   3   0     1766.60     1901.42    116.48 o 
 -10   3   0       51.94       53.50      8.16 o 
  -9   3   0      117.94      154.00     17.24 o 
  -8   3   0     3768.15     4070.83    180.04 o 
  -7   3   0       98.53      109.72     11.01 o 
  -6   3   0     1876.02     1953.18    112.08 o 
  -5   3   0     2131.14     2098.18     73.98 o 
  -4   3   0     4766.55     4966.89    163.12 o 
  -3   3   0     4238.06     4190.91     80.09 o 
  -2   3   0      345.67      366.80     21.13 o 
  -1   3   0     5996.89     5761.30    252.32 o 
   0   3   0       24.17       32.90      1.48 o 
   1   3   0     5626.43     5521.93    272.44 o 
   2   3   0     8111.27     8057.84    161.31 o 
   3   3   0      254.60      249.82      7.73 o 
   4   3   0     4976.92     4991.36    123.81 o 
   5   3   0      594.20      640.57     24.31 o 
   6   3   0      104.85      123.62      7.83 o 
   7   3   0      676.61      618.31     25.15 o 
   8   3   0       26.57       34.65      6.55 o 
   9   3   0       29.94       33.65      7.94 o 
  10   3   0        4.09        2.86      7.26 o 
  11   3   0      172.69      171.94     26.38 o 
  12   3   0       52.36       40.00     26.64 o 
 -13   4   0        6.66       -9.13     16.97 o 
 -12   4   0      239.05      230.10     26.45 o 
 -11   4   0     1275.88     1304.91     76.72 o 
 -10   4   0      120.66      143.31     12.20 o 
  -9   4   0      118.37      118.62     17.11 o 
  -8   4   0        7.12        7.09      5.98 o 
  -7   4   0     2852.71     3047.41     92.46 o 
  -6   4   0       76.99       89.44     13.82 o 
  -5   4   0     1360.61     1281.07     43.88 o 
  -4   4   0     4003.75     3964.64    109.61 o 
  -3   4   0       38.00       45.33      4.35 o 
  -2   4   0    12434.26    12505.48    297.93 o 
  -1   4   0     4038.31     4051.84     64.56 o 
   0   4   0       81.72       88.28      4.29 o 
   1   4   0      205.86      211.22     17.23 o 
   2   4   0     1401.94     1382.43     33.17 o 
   3   4   0      613.07      616.95     17.47 o 
   4   4   0     1210.50     1226.12     33.32 o 
   5   4   0     2380.15     2340.08     66.03 o 
   6   4   0      291.76      314.67     14.84 o 
   7   4   0        6.64        8.64      5.93 o 
   8   4   0      824.84      862.85     38.73 o 
   9   4   0        4.12       -7.19      7.19 o 
  10   4   0      172.70      155.92     16.08 o 
  11   4   0       71.89       62.02     28.01 o 
  12   4   0       16.86      -11.16     16.02 o 
 -13   5   0      164.35      148.25     41.52 o 
 -12   5   0        6.85       -1.78     21.37 o 
 -11   5   0        6.66       22.27     11.45 o 
 -10   5   0      416.16      421.48     33.97 o 
  -9   5   0        0.48       56.32     34.77 o 
  -8   5   0     1367.78     1382.39     85.78 o 
  -7   5   0     1256.58     1308.66     44.14 o 
  -6   5   0      993.18      982.85     28.50 o 
  -5   5   0     2820.81     2969.71     78.84 o 
  -4   5   0      498.99      496.68     27.57 o 
  -3   5   0     1567.08     1585.30     33.34 o 
  -2   5   0      108.99      106.25      4.16 o 
  -1   5   0     4994.72     5131.59    171.62 o 
   0   5   0      219.18      205.96      5.76 o 
   1   5   0      179.71      212.18      8.55 o 
   2   5   0    15305.63    15137.76    389.00 o 
   3   5   0        9.58       20.51      6.13 o 
   4   5   0       21.10       26.86      6.19 o 
   5   5   0      586.01      549.59     19.66 o 
   6   5   0      715.90      751.48     29.54 o 
   7   5   0       94.01      100.64     11.02 o 
   8   5   0       12.26        9.48      9.66 o 
   9   5   0      587.40      590.83     34.12 o 
  10   5   0        3.12       -1.16     10.63 o 
  11   5   0       13.98       77.43     23.46 o 
 -12   6   0      199.80      172.81     22.39 o 
 -11   6   0      153.47      139.69     28.96 o 
 -10   6   0       13.59       15.94     14.37 o 
  -9   6   0      391.27      363.48     19.48 o 
  -8   6   0        3.38        0.56      5.00 o 
  -7   6   0     1893.06     1825.68     63.82 o 
  -6   6   0     1672.41     1613.40     47.81 o 
  -5   6   0      160.20      173.91      8.40 o 
  -4   6   0     3841.49     3825.59     91.85 o 
  -3   6   0        2.90        5.28      6.81 o 
  -2   6   0       96.60      117.96      4.85 o 
  -1   6   0      419.67      353.33     18.29 o 
   0   6   0     1706.80     2002.73     75.86 o 
   1   6   0      517.10      586.60     32.64 o 
   2   6   0      360.90      419.32     16.82 o 
   3   6   0     2284.41     2268.95     64.16 o 
   4   6   0      273.14      272.29     12.86 o 
   5   6   0      218.22      239.30     13.71 o 
   6   6   0     1376.68     1317.93     51.12 o 
   7   6   0       36.11       64.84     10.75 o 
   8   6   0      145.74      136.45     14.57 o 
   9   6   0        4.77       -3.36     13.34 o 
  10   6   0      151.54      178.39     30.67 o 
  11   6   0       37.04       65.81     30.82 o 
 -12   7   0      147.52      175.88     41.98 o 
 -11   7   0        6.18       12.01     22.43 o 
 -10   7   0      758.86      683.55     33.41 o 
  -9   7   0      162.56      176.63     14.06 o 
  -8   7   0      157.13      142.41     13.28 o 
  -7   7   0      942.83      967.62     36.44 o 
  -6   7   0       44.34       47.36      6.26 o 
  -5   7   0      172.77      176.73     11.10 o 
  -4   7   0       38.53       33.62      5.42 o 
  -3   7   0     1530.57     1496.96     33.60 o 
  -2   7   0      262.97      252.84      8.07 o 
  -1   7   0     2395.11     2629.77     58.91 o 
   0   7   0     6662.55     7101.12    209.71 o 
   1   7   0      250.75      243.42     14.80 o 
   2   7   0       13.53        9.74      4.01 o 
   3   7   0      269.88      322.60     15.82 o 
   4   7   0       20.80        9.74      7.67 o 
   5   7   0       67.66       94.25     17.06 o 
   6   7   0       72.71       81.18      9.54 o 
   7   7   0      685.89      745.60     37.83 o 
   8   7   0        7.83       13.97      9.15 o 
   9   7   0       54.92       79.96     37.84 o 
  10   7   0       84.98       94.20     24.75 o 
 -12   8   0       29.34        8.81     22.70 o 
 -11   8   0       88.65       95.95     31.96 o 
 -10   8   0        0.67       -0.74     11.25 o 
  -9   8   0      982.24      991.76     49.35 o 
  -8   8   0        5.44       22.14     22.13 o 
  -7   8   0       29.21       49.32     11.66 o 
  -6   8   0     1755.26     1722.83    151.53 o 
  -5   8   0      426.75      378.13     27.05 o 
  -4   8   0      326.05      324.06     13.97 o 
  -3   8   0      827.12      811.43     67.25 o 
  -2   8   0     1861.69     1834.02     59.48 o 
  -1   8   0        7.70       14.55      5.88 o 
   0   8   0      196.01      213.64     13.70 o 
   1   8   0     1173.42     1187.37     47.26 o 
   2   8   0       18.48       31.72      7.87 o 
   3   8   0     1738.28     1905.76     65.83 o 
   4   8   0      895.53      922.14     39.59 o 
   5   8   0      172.44      205.28     16.53 o 
   6   8   0      191.54      153.80     13.99 o 
   7   8   0       61.19       67.39     10.86 o 
   8   8   0       57.22       71.99     14.71 o 
   9   8   0       27.97       15.16     14.14 o 
  10   8   0       65.47       76.97     34.46 o 
 -11   9   0       10.43       20.27     23.00 o 
 -10   9   0        1.80       12.79     12.90 o 
  -9   9   0      180.99      195.24     28.35 o 
  -8   9   0       52.95       70.63     15.50 o 
  -7   9   0       74.29       68.20      6.88 o 
  -6   9   0      304.48      270.10     12.33 o 
  -5   9   0     2704.66     2469.20    229.96 o 
  -4   9   0     1276.80     1366.43     66.95 o 
  -3   9   0      671.70      658.74     59.44 o 
  -2   9   0      857.39      784.41     43.82 o 
  -1   9   0       13.82       18.18      4.02 o 
   0   9   0     1036.30     1067.88     35.91 o 
   1   9   0      300.84      305.60     28.50 o 
   2   9   0       30.17       38.51      6.52 o 
   3   9   0      217.23      198.59     12.80 o 
   4   9   0      645.70      752.74     34.89 o 
   5   9   0      217.25      270.90     20.32 o 
   6   9   0       25.26       65.70     12.25 o 
   7   9   0      396.59      412.79     29.18 o 
   8   9   0       93.23      103.17     19.31 o 
   9   9   0       29.20       34.84     28.24 o 
 -11  10   0      245.29      233.80     36.51 o 
 -10  10   0       40.26       69.98     16.40 o 
  -9  10   0      147.14      206.10     26.35 o 
  -8  10   0      429.30      465.87     30.97 o 
  -7  10   0      173.88      192.12     19.74 o 
  -6  10   0      524.66      613.87     44.36 o 
  -5  10   0      385.65      458.01     35.22 o 
  -4  10   0      493.78      514.04     56.36 o 
  -3  10   0      205.00      208.99     20.91 o 
  -2  10   0      119.88      129.66     16.27 o 
  -1  10   0      869.81      818.60     26.68 o 
   0  10   0        3.26       -1.58      4.75 o 
   1  10   0      903.22      949.18     40.16 o 
   2  10   0      665.60      663.03     46.69 o 
   3  10   0       35.01       18.69      7.07 o 
   4  10   0      570.41      564.44     30.43 o 
   5  10   0       52.84       45.71     11.20 o 
   6  10   0        0.22       22.39     10.25 o 
   7  10   0       59.53       74.52     20.01 o 
   8  10   0      114.27      102.89     24.53 o 
 -10  11   0      148.01      187.12     29.98 o 
  -9  11   0       68.40       79.78     36.28 o 
  -8  11   0      225.07      214.56     28.49 o 
  -7  11   0      208.02      223.65     29.51 o 
  -6  11   0       48.15       70.68     19.17 o 
  -5  11   0      161.86      208.82     58.37 o 
  -4  11   0      791.94      887.93    137.28 o 
  -3  11   0      149.90      147.44     17.03 o 
  -2  11   0      364.68      383.46     27.58 o 
  -1  11   0        5.63       17.68     12.49 o 
   0  11   0      197.44      170.40     11.41 o 
   1  11   0        2.17       24.95     18.22 o 
   2  11   0      236.61      248.25     24.56 o 
   3  11   0       43.50       62.68     10.83 o 
   4  11   0       44.25       67.27     11.83 o 
   5  11   0      277.39      309.83     24.69 o 
   6  11   0       56.61       75.52     19.46 o 
   7  11   0        2.77      -13.21     13.21 o 
 -10  12   0       83.61       41.45     25.35 o 
  -9  12   0       33.10        8.45     25.16 o 
  -8  12   0      297.19      327.53     33.40 o 
  -7  12   0        0.69       -9.03     19.05 o 
  -6  12   0       90.42      100.34     22.67 o 
  -5  12   0       93.09      100.94     18.38 o 
  -4  12   0      201.30      202.47     23.02 o 
  -3  12   0      177.16      229.46     26.11 o 
  -2  12   0      347.67      324.26     34.31 o 
  -1  12   0     1352.97     1348.19     76.65 o 
   0  12   0      352.08      368.35     35.72 o 
   1  12   0       18.67       26.59     11.69 o 
   2  12   0      312.10      351.27     50.21 o 
   3  12   0        4.87       -2.91      8.92 o 
   4  12   0       10.68        4.93      8.84 o 
   5  12   0       16.47        6.56     11.84 o 
   6  12   0       84.76       13.06     24.37 o 
  -9  13   0       71.58       57.16     20.77 o 
  -8  13   0       34.13       28.00     17.70 o 
  -7  13   0      454.90      494.77     71.58 o 
  -6  13   0      159.66      165.61     29.83 o 
  -5  13   0      106.39      130.15     21.41 o 
  -4  13   0      554.07      542.26     47.64 o 
  -3  13   0        8.59       -8.26     11.99 o 
  -2  13   0      121.31      128.30     21.49 o 
  -1  13   0      101.71       99.42     18.33 o 
   0  13   0       96.82      123.12     17.66 o 
   1  13   0        0.96       -1.10     10.35 o 
   2  13   0        1.68       20.28     12.97 o 
   3  13   0      398.77      400.10     34.41 o 
   4  13   0        4.60       20.50     17.91 o 
   5  13   0       48.21       73.18     35.68 o 
  -7  14   0      139.55      190.75     33.10 o 
  -6  14   0        8.47        7.45     28.16 o 
  -5  14   0       59.67       91.27     23.87 o 
  -4  14   0       34.77       45.56     35.90 o 
  -3  14   0      169.83      165.41     26.93 o 
  -2  14   0       30.24       23.33     14.86 o 
  -1  14   0       18.42       17.77     13.13 o 
   0  14   0      207.41      172.82     32.34 o 
   1  14   0       10.97       -2.38     11.58 o 
   2  14   0       10.90        9.84     18.10 o 
   3  14   0        0.15       -7.29     16.93 o 
  -5  15   0       14.32       -0.22     29.34 o 
  -4  15   0       81.85       72.96     22.75 o 
  -3  15   0       11.64        0.07     12.77 o 
  -2  15   0      176.19      166.96     39.02 o 
  -1  15   0        0.29       -4.82     13.42 o 
   0  15   0        1.44        0.21     13.25 o 
   1  15   0      166.78      129.50     29.07 o 
  -2 -15   1       17.45       82.59     27.63 o 
  -1 -15   1       17.60       37.04     25.81 o 
   0 -15   1      126.25      131.29     23.65 o 
   1 -15   1       22.03       21.04     15.56 o 
   2 -15   1        5.74       32.77     16.22 o 
   3 -15   1        6.78        7.55     11.31 o 
   4 -15   1       29.44       34.56     14.87 o 
   5 -15   1       20.32       22.98     26.68 o 
   6 -15   1       38.53       59.46     28.88 o 
  -4 -14   1       14.71        0.83     21.94 o 
  -3 -14   1       19.79       17.16     25.51 o 
  -2 -14   1       36.19       26.46     13.97 o 
  -1 -14   1       44.69       26.99     20.31 o 
   0 -14   1       73.86       68.85     20.72 o 
   1 -14   1      469.07      452.65     43.69 o 
   2 -14   1       12.80       27.65     24.94 o 
   3 -14   1       41.08       48.54     26.11 o 
   4 -14   1      450.29      409.90     36.06 o 
   5 -14   1       36.74       69.68     17.29 o 
   6 -14   1      139.94      147.01     31.21 o 
   7 -14   1       27.00       49.97     40.76 o 
  -5 -13   1      105.16      108.32     40.91 o 
  -4 -13   1        5.93      -25.43     25.43 o 
  -3 -13   1      207.33      175.53     28.73 o 
  -2 -13   1      671.41      635.95     53.40 o 
  -1 -13   1        2.34        1.50     10.67 o 
   0 -13   1       78.21       84.30     13.73 o 
   1 -13   1      177.87      160.31     28.09 o 
   2 -13   1      136.79      107.24     19.35 o 
   3 -13   1       46.78       56.11     14.50 o 
   4 -13   1      154.40      151.52     19.76 o 
   5 -13   1      230.49      317.17     38.29 o 
   6 -13   1        6.56       15.59     20.72 o 
   7 -13   1       88.26       95.91     23.76 o 
   8 -13   1       56.23       62.48     20.91 o 
   9 -13   1       29.98       20.50     16.24 o 
  -7 -12   1        8.91       -4.83     13.80 o 
  -6 -12   1       28.81       15.74     19.28 o 
  -5 -12   1       25.25       46.94     38.37 o 
  -4 -12   1       32.25       23.50     12.98 o 
  -3 -12   1       29.16       48.25     10.82 o 
  -2 -12   1        1.63       43.20     13.70 o 
  -1 -12   1      383.55      360.06     19.78 o 
   0 -12   1       69.49       68.48     10.67 o 
   1 -12   1      357.83      315.07     34.08 o 
   2 -12   1      544.34      566.56     41.22 o 
   3 -12   1        9.89       18.09     12.37 o 
   4 -12   1      337.68      427.79     69.49 o 
   5 -12   1        0.26       22.77     21.56 o 
   6 -12   1      253.11      259.93     25.52 o 
   7 -12   1      379.83      346.39     30.07 o 
   8 -12   1      375.55      320.68     31.07 o 
   9 -12   1      200.59      185.48     27.01 o 
  10 -12   1        0.20       19.58     20.65 o 
  -8 -11   1        0.74      -15.60     16.33 o 
  -7 -11   1      108.66      136.54     25.30 o 
  -6 -11   1        7.09       -6.21     12.98 o 
  -5 -11   1      295.53      261.52     22.42 o 
  -4 -11   1      305.26      316.48     21.54 o 
  -3 -11   1       45.91       43.87      8.24 o 
  -2 -11   1      211.47      222.20     13.59 o 
  -1 -11   1       16.05       35.74     11.80 o 
   0 -11   1      723.82      703.44     27.15 o 
   1 -11   1       57.90       69.60     10.41 o 
   2 -11   1      682.25      671.37     41.70 o 
   3 -11   1      368.27      467.91     41.79 o 
   4 -11   1      106.00       77.19     16.46 o 
   5 -11   1     1356.21     1427.93     83.05 o 
   6 -11   1      371.57      314.42     29.90 o 
   7 -11   1       22.27       40.57     20.12 o 
   8 -11   1      610.14      679.03     53.79 o 
   9 -11   1       61.95       68.74     13.31 o 
  10 -11   1       21.01        9.56     20.04 o 
  -9 -10   1       13.21      -29.68     29.68 o 
  -8 -10   1       69.15      103.69     19.59 o 
  -7 -10   1        7.26       27.71     15.53 o 
  -6 -10   1       60.09       41.63     15.87 o 
  -5 -10   1      123.08      135.22     14.54 o 
  -4 -10   1       60.40       71.65      9.38 o 
  -3 -10   1      497.95      455.04     23.05 o 
  -2 -10   1       21.50       32.63      7.11 o 
  -1 -10   1     1202.25     1127.23     47.55 o 
   0 -10   1     1241.68     1272.65     42.14 o 
   1 -10   1       33.50       46.94      5.92 o 
   2 -10   1      317.83      312.23     22.34 o 
   3 -10   1       56.10       52.41      9.11 o 
   4 -10   1       84.79       85.62      6.85 o 
   5 -10   1        3.44       17.58      8.87 o 
   6 -10   1      491.58      485.57     72.79 o 
   7 -10   1       58.79       79.30     17.06 o 
   8 -10   1        4.22        2.69     15.33 o 
   9 -10   1      769.67      809.52     58.77 o 
  10 -10   1       12.01       83.35     28.69 o 
  11 -10   1       33.43       56.10     28.69 o 
  -9  -9   1      171.52      161.76     28.14 o 
  -8  -9   1        1.34        4.50     12.83 o 
  -7  -9   1      315.67      348.10     34.72 o 
  -6  -9   1       37.94       34.54     11.50 o 
  -5  -9   1      465.26      409.09     33.08 o 
  -4  -9   1      929.29     1019.25     42.30 o 
  -3  -9   1       61.40       49.10     16.48 o 
  -2  -9   1        7.29       -4.69      4.69 o 
  -1  -9   1      221.87      178.20     17.40 o 
   0  -9   1     1148.03     1104.50     40.98 o 
   1  -9   1      189.52      181.23      9.22 o 
   2  -9   1      200.94      212.36     14.20 o 
   3  -9   1     5781.07     6024.99    177.43 o 
   4  -9   1       10.80       18.13      9.16 o 
   5  -9   1      535.14      515.06     52.92 o 
   6  -9   1     2079.34     2075.47    140.84 o 
   7  -9   1        1.65        1.65      4.71 o 
   8  -9   1       33.51       56.75     10.76 o 
   9  -9   1        5.39       10.51      7.59 o 
  10  -9   1      314.73      300.37     47.67 o 
  11  -9   1        1.42       -9.87     14.19 o 
 -10  -8   1       63.52      109.61     39.62 o 
  -9  -8   1       10.02       -4.46     12.68 o 
  -8  -8   1       73.07       70.99     14.84 o 
  -7  -8   1       67.53       88.55     18.67 o 
  -6  -8   1      779.98      734.68     49.42 o 
  -5  -8   1     1014.15     1023.61     40.89 o 
  -4  -8   1      215.02      204.18     12.77 o 
  -3  -8   1     4555.20     4895.93    153.70 o 
  -2  -8   1       20.07       19.50      6.49 o 
  -1  -8   1       79.59       92.53      7.77 o 
   0  -8   1     4136.89     4196.71    145.00 o 
   1  -8   1      214.18      207.40     12.56 o 
   2  -8   1       94.76       97.39      7.48 o 
   3  -8   1      192.42      197.56      8.56 o 
   4  -8   1     1649.87     1708.78     92.52 o 
   5  -8   1       76.20       68.07      6.64 o 
   6  -8   1     1255.33     1261.70     42.98 o 
   7  -8   1     1997.02     1962.08     69.47 o 
   8  -8   1       10.27       -2.74     10.80 o 
   9  -8   1      246.43      270.75     20.06 o 
  10  -8   1      278.53      260.80     28.57 o 
  11  -8   1       40.24       42.84     16.56 o 
  12  -8   1       60.99       34.84     19.20 o 
 -11  -7   1      208.83      197.14     37.27 o 
 -10  -7   1       31.23       37.82     14.22 o 
  -9  -7   1      293.47      296.62     31.33 o 
  -8  -7   1       72.49       96.19     18.11 o 
  -7  -7   1       10.98       20.50     19.43 o 
  -6  -7   1     1679.04     1683.59     84.43 o 
  -5  -7   1        8.68       30.77      7.34 o 
  -4  -7   1        7.09        9.26      4.90 o 
  -3  -7   1        3.05       -0.59      4.25 o 
  -2  -7   1     1441.67     1352.04     36.50 o 
  -1  -7   1      303.40      305.31     10.93 o 
   0  -7   1       47.79       33.67      6.60 o 
   1  -7   1     6140.43     6868.83    264.42 o 
   2  -7   1      323.44      312.23     16.09 o 
   3  -7   1     3438.12     3505.09    165.52 o 
   4  -7   1     6737.67     6810.53    182.97 o 
   5  -7   1        7.27        9.75      4.35 o 
   6  -7   1      232.44      231.31     11.18 o 
   7  -7   1      297.56      303.09     14.98 o 
   8  -7   1      317.59      322.02     18.35 o 
   9  -7   1      225.74      216.17     21.59 o 
  10  -7   1      651.52      684.96     47.30 o 
  11  -7   1      702.55      645.69     51.40 o 
  12  -7   1       10.23        6.74     13.21 o 
 -11  -6   1        0.34       -6.83     15.18 o 
 -10  -6   1        0.36       24.79     12.25 o 
  -9  -6   1        6.69       31.32     22.12 o 
  -8  -6   1      339.98      307.50     28.05 o 
  -7  -6   1      210.95      199.73     18.23 o 
  -6  -6   1      232.18      215.13     19.74 o 
  -5  -6   1     3264.54     3478.22    141.34 o 
  -4  -6   1       65.11       60.26      8.39 o 
  -3  -6   1      485.69      544.02     17.61 o 
  -2  -6   1     2246.40     2351.51     65.00 o 
  -1  -6   1      975.60     1027.20     23.85 o 
   0  -6   1      818.97      807.31     25.28 o 
   1  -6   1      284.38      336.23      8.92 o 
   2  -6   1     3339.40     3356.08     81.35 o 
   3  -6   1      369.93      402.50     11.89 o 
   4  -6   1     1665.69     1784.55     61.87 o 
   5  -6   1     2389.53     2473.82     75.19 o 
   6  -6   1        0.01       -2.07      4.88 o 
   7  -6   1     1288.84     1300.08     42.68 o 
   8  -6   1      412.67      399.21     31.16 o 
   9  -6   1        2.01       14.90      5.44 o 
  10  -6   1      629.55      619.15     46.34 o 
  11  -6   1        1.49       -0.33     11.10 o 
  12  -6   1        1.62        2.36     10.75 o 
 -11  -5   1      287.92      265.00     39.17 o 
 -10  -5   1       12.78       16.88      9.28 o 
  -9  -5   1      327.56      344.04     20.66 o 
  -8  -5   1      630.45      574.37     48.89 o 
  -7  -5   1     1150.95     1104.95     56.63 o 
  -6  -5   1       39.13       44.09     10.28 o 
  -5  -5   1       78.12      105.90     10.78 o 
  -4  -5   1     1946.85     1974.14     77.83 o 
  -3  -5   1       48.24       44.73      4.09 o 
  -2  -5   1      485.38      452.95     12.11 o 
  -1  -5   1     9101.79     8987.22    191.44 o 
   0  -5   1      203.66      209.76      9.09 o 
   1  -5   1     4481.82     4416.02    103.13 o 
   2  -5   1     3603.11     3889.55    114.70 o 
   3  -5   1      112.65      117.80      8.93 o 
   4  -5   1      215.10      195.60     11.23 o 
   5  -5   1      130.89      125.69      7.30 o 
   6  -5   1        8.17       15.29      5.16 o 
   7  -5   1        7.03        1.23     10.78 o 
   8  -5   1     1314.32     1291.00     46.44 o 
   9  -5   1      483.98      457.30     22.53 o 
  10  -5   1       20.04       22.00     26.49 o 
  11  -5   1      179.59      227.77     28.38 o 
  12  -5   1        0.84        9.25     24.63 o 
 -12  -4   1        0.22       10.63     22.24 o 
 -11  -4   1       75.12       22.47     22.01 o 
 -10  -4   1      362.87      350.35     23.91 o 
  -9  -4   1       16.95        5.38      8.84 o 
  -8  -4   1      610.88      556.03     25.32 o 
  -7  -4   1     4041.98     3664.20    164.46 o 
  -6  -4   1      835.78      794.63     34.12 o 
  -5  -4   1     5006.77     5190.88    191.72 o 
  -4  -4   1      153.84      164.18     11.54 o 
  -3  -4   1      738.01      765.29     18.04 o 
  -2  -4   1     6448.38     7029.80    149.12 o 
  -1  -4   1     1093.17     1058.58     18.40 o 
   0  -4   1     3490.89     3689.53     82.25 o 
   1  -4   1     1494.81     1556.72     27.18 o 
   2  -4   1    12554.20    12910.72    267.20 o 
   3  -4   1      448.08      394.34     20.20 o 
   4  -4   1       57.97       48.92     10.51 o 
   5  -4   1     8910.88     8872.38    304.04 o 
   6  -4   1        3.11        9.27      3.94 o 
   7  -4   1       51.89       72.14      6.91 o 
   8  -4   1     1181.89     1234.10     47.15 o 
   9  -4   1      484.80      477.99     23.73 o 
  10  -4   1        1.38       29.69     26.53 o 
  11  -4   1       82.03       60.16     18.56 o 
  12  -4   1       90.95      114.42     24.39 o 
  13  -4   1       21.68       42.90     19.78 o 
 -12  -3   1        9.41       42.21     26.57 o 
 -11  -3   1      102.31      103.11     19.02 o 
 -10  -3   1      309.60      311.31     22.14 o 
  -9  -3   1       84.17       87.18     11.08 o 
  -8  -3   1     2250.04     2211.22     78.54 o 
  -7  -3   1      295.14      274.76     11.94 o 
  -6  -3   1      595.55      486.10     50.94 o 
  -5  -3   1        3.98       13.69      6.41 o 
  -4  -3   1     2376.24     2499.27     78.47 o 
  -3  -3   1     2394.01     2336.72     54.50 o 
  -2  -3   1       13.75       19.46      2.69 o 
  -1  -3   1    22459.32    20214.22    355.55 o 
   0  -3   1      618.38      632.73     55.11 o 
   1  -3   1       82.21       93.40      2.81 o 
   2  -3   1     4600.85     5006.26    112.53 o 
   3  -3   1      196.80      184.24     11.08 o 
   4  -3   1       71.55       80.18      9.46 o 
   5  -3   1     1983.32     2171.83     77.62 o 
   6  -3   1     2869.24     2835.64     77.26 o 
   7  -3   1        6.45        5.84      5.24 o 
   8  -3   1      463.05      465.86     20.02 o 
   9  -3   1     1625.66     1681.33     94.75 o 
  10  -3   1       19.77       35.70     23.95 o 
  11  -3   1      457.65      576.04     52.06 o 
  12  -3   1        3.09       25.74     16.84 o 
  13  -3   1       33.27        5.97     15.83 o 
 -13  -2   1       10.17       43.72     29.53 o 
 -12  -2   1      176.11      145.14     38.71 o 
 -11  -2   1       11.15       34.77     17.38 o 
 -10  -2   1      254.50      264.26     17.99 o 
  -9  -2   1      678.99      672.64     30.04 o 
  -8  -2   1       74.36       93.12     14.52 o 
  -7  -2   1     1095.70     1075.56     36.32 o 
  -6  -2   1        7.44        6.25      7.38 o 
  -5  -2   1        8.46        4.47      2.23 o 
  -4  -2   1     4525.76     4456.77    150.22 o 
  -3  -2   1      199.72      206.14      6.77 o 
  -2  -2   1     6933.86     6645.19    221.54 o 
  -1  -2   1      478.55      459.38      5.66 o 
   0  -2   1     2349.41     1881.77     91.56 o 
   1  -2   1      217.16      291.18     12.90 o 
   2  -2   1     1254.90     1147.12     65.61 o 
   3  -2   1    22026.57    21808.30    470.32 o 
   4  -2   1      499.34      556.92     13.52 o 
   5  -2   1      991.15     1059.93     26.04 o 
   6  -2   1     3137.76     3533.78    115.88 o 
   7  -2   1      786.55      814.50     28.92 o 
   8  -2   1       66.61       74.76      8.11 o 
   9  -2   1      151.00      158.57     20.46 o 
  10  -2   1      165.24      163.86     19.26 o 
  11  -2   1        6.23        8.74     11.76 o 
  12  -2   1      225.32      254.39     56.63 o 
  13  -2   1       97.27      102.27     21.85 o 
 -13  -1   1      162.81      190.99     48.58 o 
 -12  -1   1      119.17       97.73     19.10 o 
 -11  -1   1       26.07       41.67     10.87 o 
 -10  -1   1      429.48      433.28     24.88 o 
  -9  -1   1      503.25      455.32     23.82 o 
  -8  -1   1      107.97      115.85     10.27 o 
  -7  -1   1        7.74       10.10      5.35 o 
  -6  -1   1     2843.43     2830.85     77.18 o 
  -5  -1   1      109.04       94.37      5.12 o 
  -4  -1   1     1047.90     1028.95     55.98 o 
  -3  -1   1    30439.39    27776.47    782.43 o 
  -2  -1   1    10458.73     9863.29    266.10 o 
   2  -1   1       62.38       55.65      1.91 o 
   3  -1   1       72.51       61.27      4.24 o 
   4  -1   1     3805.01     3680.62     76.89 o 
   5  -1   1       19.88       33.17      5.24 o 
   6  -1   1     1274.76     1292.49     36.11 o 
   7  -1   1     3005.37     3031.05     91.15 o 
   8  -1   1      338.18      387.07     16.95 o 
   9  -1   1      502.85      499.01     21.91 o 
  10  -1   1        4.05       20.23     11.00 o 
  11  -1   1       96.44      140.77     20.90 o 
  12  -1   1      105.78      114.81     21.31 o 
  13  -1   1       56.53       47.53     38.03 o 
 -13   0   1        0.45      -21.25     25.81 o 
 -12   0   1      355.99      364.79     39.88 o 
 -11   0   1       36.33       54.46     16.20 o 
 -10   0   1       12.15        3.49      8.57 o 
  -9   0   1     2449.85     2492.00     89.52 o 
  -8   0   1       17.30       23.22      6.76 o 
  -7   0   1      574.10      594.55     22.66 o 
  -6   0   1     1310.64     1327.73     35.64 o 
  -5   0   1     2118.13     2096.13     49.94 o 
  -4   0   1        3.51        8.70      2.75 o 
  -3   0   1     2582.44     2670.49    254.48 o 
  -2   0   1     2639.31     2649.13    127.95 o 
   1   0   1      218.14      230.34      5.84 o 
   2   0   1       51.49       46.41      4.42 o 
   3   0   1     4629.95     4736.26     92.09 o 
   4   0   1      679.95      660.89     22.37 o 
   5   0   1      308.82      268.92      8.75 o 
   6   0   1      205.85      190.76      9.65 o 
   7   0   1      411.22      419.10     15.37 o 
   8   0   1      973.66      957.28     45.03 o 
   9   0   1       45.46       48.95     16.28 o 
  10   0   1     1151.87     1195.63     77.44 o 
  11   0   1      256.60      277.03     29.75 o 
  12   0   1        4.98        1.92     11.04 o 
 -13   1   1        0.78       15.56     16.12 o 
 -12   1   1      100.73      111.10     22.44 o 
 -11   1   1       56.62       53.39     10.95 o 
 -10   1   1        4.23       23.99     12.06 o 
  -9   1   1       35.07       49.06      8.40 o 
  -8   1   1     1859.52     1977.47     76.09 o 
  -7   1   1      199.10      223.69     11.40 o 
  -6   1   1     1227.82     1215.50     39.71 o 
  -5   1   1     8254.00     8156.24    372.22 o 
  -4   1   1      499.31      526.30     32.03 o 
  -3   1   1     7023.09     7071.09    133.91 o 
  -2   1   1      379.51      333.00     10.07 o 
   1   1   1    12433.51    12298.57    274.28 o 
   2   1   1     5935.73     6033.41    105.41 o 
   3   1   1     1330.73     1403.66     41.73 o 
   4   1   1     5360.35     5440.35    169.66 o 
   5   1   1      401.66      316.46     16.09 o 
   6   1   1      114.62      106.27     14.53 o 
   7   1   1     1722.54     1639.46     51.39 o 
   8   1   1       23.46       33.47     10.91 o 
   9   1   1        5.47        5.59      8.12 o 
  10   1   1      300.13      321.48     31.58 o 
  11   1   1      289.99      296.59     35.00 o 
  12   1   1       30.33       -0.92     13.19 o 
 -13   2   1        0.43       15.23     15.39 o 
 -12   2   1       89.66       99.89     16.89 o 
 -11   2   1      605.30      692.79     39.71 o 
 -10   2   1        5.92        6.57      7.53 o 
  -9   2   1      212.01      200.24     14.97 o 
  -8   2   1      579.93      575.87     24.05 o 
  -7   2   1     1508.14     1380.08     43.39 o 
  -6   2   1      858.09      901.69     25.72 o 
  -5   2   1        8.27       17.53      3.71 o 
  -4   2   1     7755.09     8238.56    319.75 o 
  -3   2   1      272.91      328.92     11.63 o 
  -2   2   1    10438.89     9875.80    362.31 o 
  -1   2   1     7944.11     8769.22    377.34 o 
   0   2   1     1209.95     1239.60     71.57 o 
   1   2   1     5132.64     5572.18    253.42 o 
   2   2   1       22.15       21.33      7.50 o 
   3   2   1      675.24      723.79     20.65 o 
   4   2   1      475.67      432.51     14.88 o 
   5   2   1     2830.64     2903.64     95.72 o 
   6   2   1      471.92      460.01     18.54 o 
   7   2   1       69.78       55.92      7.08 o 
   8   2   1     1781.30     1730.34     59.55 o 
   9   2   1      217.08      201.23     15.02 o 
  10   2   1        1.74       10.80     10.07 o 
  11   2   1      424.12      412.80     35.69 o 
  12   2   1       11.85       17.94     26.57 o 
 -13   3   1      102.04       97.31     24.13 o 
 -12   3   1      122.00      118.67     22.42 o 
 -11   3   1       56.43       41.71     12.40 o 
 -10   3   1      760.65      792.09     54.15 o 
  -9   3   1       33.92       25.93      7.99 o 
  -8   3   1      690.79      644.59     25.03 o 
  -7   3   1     1271.79     1240.77     50.64 o 
  -6   3   1      132.24      141.75     10.96 o 
  -5   3   1     2223.62     2123.28     52.66 o 
  -4   3   1      460.64      493.30     15.65 o 
  -3   3   1     3829.12     3895.00     72.15 o 
  -2   3   1     2108.50     2042.86     67.43 o 
  -1   3   1      975.41     1024.70     54.58 o 
   0   3   1    14293.40    14219.13    383.78 o 
   1   3   1      296.57      316.48     18.79 o 
   2   3   1     6964.18     6973.02    151.15 o 
   3   3   1      774.21      774.66     20.83 o 
   4   3   1       23.08       30.12      4.32 o 
   5   3   1     4599.30     4412.02    120.42 o 
   6   3   1      280.01      274.26     13.69 o 
   7   3   1       75.92       67.01     13.47 o 
   8   3   1      243.07      232.90     13.33 o 
   9   3   1      497.05      508.76     26.55 o 
  10   3   1        1.35       18.72     13.43 o 
  11   3   1        2.81        8.05     11.20 o 
  12   3   1      244.87      232.36     53.06 o 
 -13   4   1       78.42       93.76     23.29 o 
 -12   4   1       43.15       59.18     18.70 o 
 -11   4   1      122.31      113.80     14.33 o 
 -10   4   1        9.30       10.55      8.73 o 
  -9   4   1      294.92      283.94     16.77 o 
  -8   4   1      845.48      789.22     29.55 o 
  -7   4   1     1716.02     1759.41     56.25 o 
  -6   4   1      663.86      634.20     21.43 o 
  -5   4   1       54.88       67.48     10.39 o 
  -4   4   1     5549.56     5475.37    175.81 o 
  -3   4   1     1775.54     1939.62     75.48 o 
  -2   4   1     4818.47     4649.93    154.21 o 
  -1   4   1    14842.68    15784.62    274.07 o 
   0   4   1     2823.25     2975.76    107.11 o 
   1   4   1        3.87        4.02      4.29 o 
   2   4   1     1828.43     1838.68     41.26 o 
   3   4   1     3233.63     3392.05     86.54 o 
   4   4   1       70.78       68.68      5.84 o 
   5   4   1       38.06       45.02      5.78 o 
   6   4   1     2119.12     2300.84     76.56 o 
   7   4   1       25.77       45.47      8.25 o 
   8   4   1       30.25       32.69     15.95 o 
   9   4   1      884.94      771.04     38.28 o 
  10   4   1       10.48       24.39     21.29 o 
  11   4   1       11.03       -0.19      9.80 o 
 -13   5   1      184.39      170.98     23.87 o 
 -12   5   1      373.71      422.55     41.14 o 
 -11   5   1       64.34       80.43     13.15 o 
 -10   5   1     1266.78     1245.37     55.85 o 
  -9   5   1      257.18      233.19     17.55 o 
  -8   5   1       12.99       15.66      5.55 o 
  -7   5   1     2089.74     2011.30     62.42 o 
  -6   5   1       11.84       18.83      7.53 o 
  -5   5   1        6.33       22.40     11.06 o 
  -4   5   1     1660.36     1933.89     50.96 o 
  -3   5   1     1251.16     1167.26     49.10 o 
  -2   5   1     3750.52     4227.36    102.90 o 
  -1   5   1       25.11       25.83      3.65 o 
   0   5   1     1385.56     1281.10     26.34 o 
   1   5   1     1048.19     1023.74     30.08 o 
   2   5   1     3956.39     4173.23    102.27 o 
   3   5   1     3468.66     3687.29    112.42 o 
   4   5   1       49.55       57.38      7.18 o 
   5   5   1       90.65       71.48     10.16 o 
   6   5   1        2.10       15.60      6.81 o 
   7   5   1      254.22      245.61     14.70 o 
   8   5   1      112.35       81.38     12.79 o 
   9   5   1      149.24      177.42     15.75 o 
  10   5   1      618.95      553.57     47.40 o 
  11   5   1       52.63      109.76     37.95 o 
 -13   6   1      414.76      407.63     65.05 o 
 -12   6   1      172.02      180.67     29.98 o 
 -11   6   1      109.18      123.18     12.21 o 
 -10   6   1      187.47      177.76     14.73 o 
  -9   6   1      451.39      426.59     21.41 o 
  -8   6   1      164.51      161.08     12.35 o 
  -7   6   1        4.11        4.97     11.16 o 
  -6   6   1     3304.70     3219.56     89.70 o 
  -5   6   1     1180.99     1217.57     44.59 o 
  -4   6   1      384.79      413.43     10.44 o 
  -3   6   1     4838.08     4546.29    278.36 o 
  -2   6   1      192.40      204.72      9.30 o 
  -1   6   1      810.27      809.13     34.88 o 
   0   6   1     1692.25     1868.18     41.76 o 
   1   6   1     4557.29     4750.35    158.73 o 
   2   6   1       36.64       40.11      5.97 o 
   3   6   1      144.49      155.46      9.10 o 
   4   6   1     3541.99     3723.15    143.34 o 
   5   6   1       37.28       40.31     10.03 o 
   6   6   1      571.00      524.54     26.25 o 
   7   6   1      370.73      357.45     23.80 o 
   8   6   1       19.49       18.38     15.30 o 
   9   6   1      276.86      267.13     34.23 o 
  10   6   1       37.02       21.48     23.76 o 
 -12   7   1      267.56      298.47     53.06 o 
 -11   7   1        1.59        4.12      8.27 o 
 -10   7   1       99.54       91.21     12.35 o 
  -9   7   1     1580.96     1544.04     61.80 o 
  -8   7   1      179.21      156.30     11.27 o 
  -7   7   1        1.60       -4.78      4.93 o 
  -6   7   1      265.52      276.92     12.13 o 
  -5   7   1     1100.03      958.79     52.46 o 
  -4   7   1        1.57        1.20      4.04 o 
  -3   7   1       11.43       22.33      6.48 o 
  -2   7   1     4149.15     4149.71     85.52 o 
  -1   7   1      196.95      195.73      7.46 o 
   0   7   1     1043.37     1039.33     36.49 o 
   1   7   1     2410.17     2389.23     63.84 o 
   2   7   1       73.50      106.89     13.17 o 
   3   7   1      295.03      289.64     13.56 o 
   4   7   1      712.91      708.57     29.57 o 
   5   7   1      365.20      436.79     25.91 o 
   6   7   1      851.77      795.21     38.83 o 
   7   7   1      503.67      511.51     27.94 o 
   8   7   1      191.58      209.85     20.78 o 
   9   7   1       89.12      101.62     21.19 o 
  10   7   1       33.82       38.71     28.31 o 
 -12   8   1       34.91       80.92     31.81 o 
 -11   8   1       99.89       85.58     20.00 o 
 -10   8   1        4.54       17.38     19.17 o 
  -9   8   1      245.07      212.99     15.28 o 
  -8   8   1     1848.90     1808.21     93.13 o 
  -7   8   1      224.62      196.08     12.29 o 
  -6   8   1      218.14      182.94     18.39 o 
  -5   8   1     1089.78     1144.56     61.56 o 
  -4   8   1       44.69       45.19     10.48 o 
  -3   8   1      287.96      313.65     22.93 o 
  -2   8   1      142.25      136.61      6.39 o 
  -1   8   1     1273.74     1310.15     33.19 o 
   0   8   1        5.86        6.69      4.70 o 
   1   8   1      966.28     1039.65     56.63 o 
   2   8   1     1494.36     1603.54     72.08 o 
   3   8   1       39.13       52.28     12.14 o 
   4   8   1       85.25       84.98     11.19 o 
   5   8   1      183.84      189.62     16.67 o 
   6   8   1       54.95       62.90     12.15 o 
   7   8   1      173.04      119.67     18.96 o 
   8   8   1        2.63       -3.72     10.93 o 
   9   8   1       80.29      102.25     26.26 o 
 -12   9   1       39.07       38.94     28.16 o 
 -11   9   1      388.68      370.51     59.36 o 
 -10   9   1       10.22       14.35     13.93 o 
  -9   9   1       98.66       87.03     18.68 o 
  -8   9   1      223.54      226.97     48.66 o 
  -7   9   1      411.44      463.11     32.03 o 
  -6   9   1       83.95       91.41     17.31 o 
  -5   9   1      956.68     1027.39     61.07 o 
  -4   9   1      635.93      748.29     58.34 o 
  -3   9   1       21.27        9.55      8.69 o 
  -2   9   1     2073.68     2013.28     88.24 o 
  -1   9   1      969.12      888.77     28.24 o 
   0   9   1      225.61      217.07     10.75 o 
   1   9   1      645.52      652.08     24.80 o 
   2   9   1       33.33       10.70      8.79 o 
   3   9   1      550.15      595.52     27.44 o 
   4   9   1       82.35       94.34     11.68 o 
   5   9   1     1198.77     1228.61     57.61 o 
   6   9   1       22.34       32.85     17.87 o 
   7   9   1        3.65        3.35      8.77 o 
   8   9   1      277.16      263.43     27.45 o 
   9   9   1       39.09       28.24     26.49 o 
 -11  10   1      105.39       76.52     29.53 o 
 -10  10   1      386.07      338.89     33.57 o 
  -9  10   1        0.17       11.07     17.65 o 
  -8  10   1       81.60      110.07     20.40 o 
  -7  10   1      932.37     1091.60    101.57 o 
  -6  10   1       12.47       31.39     14.01 o 
  -5  10   1      469.40      581.67     71.09 o 
  -4  10   1        1.62       19.03     10.63 o 
  -3  10   1      429.74      410.46     26.54 o 
  -2  10   1      315.13      332.11     33.59 o 
  -1  10   1      226.73      220.98     16.95 o 
   0  10   1      164.05      164.57     10.39 o 
   1  10   1       81.47       75.90     14.76 o 
   2  10   1      871.23      781.37     53.90 o 
   3  10   1      398.34      388.79     22.08 o 
   4  10   1       75.57       75.83     13.80 o 
   5  10   1      303.90      288.90     33.58 o 
   6  10   1        9.46       46.64     13.38 o 
   7  10   1       35.92       51.03     18.47 o 
 -10  11   1       40.90       57.55     19.35 o 
  -9  11   1      180.42      197.12     22.14 o 
  -8  11   1       11.62       43.73     17.34 o 
  -7  11   1      145.58      153.00     18.22 o 
  -6  11   1      229.45      256.76     32.64 o 
  -5  11   1        2.42       -2.06     11.11 o 
  -4  11   1     1199.18     1258.80     75.53 o 
  -3  11   1      126.42      156.44     18.09 o 
  -2  11   1      101.82       64.61     14.79 o 
  -1  11   1      429.28      358.64     28.69 o 
   0  11   1      121.20      130.39     18.74 o 
   1  11   1       17.82        8.27      9.52 o 
   2  11   1       23.56       49.69      7.72 o 
   3  11   1      317.19      351.47     22.29 o 
   4  11   1        0.92       24.50      9.17 o 
   5  11   1      170.43      151.79     17.09 o 
   6  11   1      289.77      236.19     76.59 o 
   7  11   1        0.10       12.13     15.03 o 
  -9  12   1       95.36      106.01     34.77 o 
  -8  12   1        2.15      -10.36     13.49 o 
  -7  12   1       78.09      114.03     26.15 o 
  -6  12   1      120.47      123.64     18.66 o 
  -5  12   1       48.14       49.19     19.55 o 
  -4  12   1        0.85       13.65     12.98 o 
  -3  12   1      454.74      436.17     34.69 o 
  -2  12   1      188.83      167.82     19.57 o 
  -1  12   1       96.47      118.37     21.33 o 
   0  12   1      750.74      756.23     75.42 o 
   1  12   1       11.13       25.87     14.54 o 
   2  12   1      120.37      106.21     19.26 o 
   3  12   1      151.08       99.63     16.83 o 
   4  12   1       20.31       26.75     15.83 o 
   5  12   1       12.15       29.00     25.66 o 
   6  12   1        2.48       -9.56     22.85 o 
  -8  13   1      196.12      233.55     36.99 o 
  -7  13   1      161.94      172.82     30.46 o 
  -6  13   1      541.00      560.85     54.36 o 
  -5  13   1       92.50       73.94     17.53 o 
  -4  13   1        1.91       -1.82     12.33 o 
  -3  13   1      211.99      208.88     31.50 o 
  -2  13   1       10.82        8.37     11.36 o 
  -1  13   1        0.63       15.49     18.29 o 
   0  13   1       32.27       42.94     21.37 o 
   1  13   1      183.39      178.74     21.30 o 
   2  13   1        0.16      -10.81     14.08 o 
   3  13   1      175.86      181.91     26.17 o 
   4  13   1      124.87      139.90     41.37 o 
  -7  14   1       15.74        7.66     16.06 o 
  -6  14   1        8.45       -4.11     15.15 o 
  -5  14   1      175.07      135.39     31.39 o 
  -4  14   1       22.91       20.28     14.02 o 
  -3  14   1      108.96      123.56     24.49 o 
  -2  14   1      273.04      247.67     62.44 o 
  -1  14   1        0.32       -9.94     18.37 o 
   0  14   1      131.07       83.18     20.19 o 
   1  14   1       56.70       52.42     14.80 o 
   2  14   1        0.18       35.69     17.15 o 
  -4  15   1        7.37       -1.56     30.06 o 
  -3  15   1        0.52       12.37     12.66 o 
  -2  15   1       52.61       85.24     23.05 o 
  -1  15   1      107.29      120.33     24.97 o 
   1 -16   2       18.80      -18.22     24.21 o 
   2 -16   2        8.55       26.20     20.65 o 
  -3 -15   2        0.92       -2.88     15.33 o 
  -2 -15   2      108.97       92.46     38.33 o 
  -1 -15   2        0.08       42.43     28.24 o 
   0 -15   2       58.31      121.35     22.04 o 
   1 -15   2      139.96      176.90     24.94 o 
   2 -15   2       33.56       14.93     11.76 o 
   3 -15   2       82.10       42.55     18.09 o 
   4 -15   2        0.03       -5.87     13.76 o 
   5 -15   2      123.96      157.07     32.68 o 
   6 -15   2        4.59       -8.99     29.91 o 
  -5 -14   2      104.37      139.29     47.75 o 
  -4 -14   2      150.60      136.26     33.25 o 
  -3 -14   2        4.00        2.05     14.50 o 
  -2 -14   2       42.94       57.69     29.91 o 
  -1 -14   2      207.87      170.80     20.23 o 
   0 -14   2       12.36        3.78      8.77 o 
   1 -14   2      137.86      114.61     22.51 o 
   2 -14   2      221.21      227.70     36.82 o 
   3 -14   2        5.56       18.45     18.22 o 
   4 -14   2      148.34      155.76     28.24 o 
   5 -14   2      285.48      283.35     32.93 o 
   6 -14   2        8.93       32.95     40.31 o 
   7 -14   2       24.01       18.11     13.45 o 
  -6 -13   2       39.45       11.68     15.26 o 
  -5 -13   2       12.39       -5.90     13.13 o 
  -4 -13   2      216.99      242.41     30.95 o 
  -3 -13   2       12.79       32.46      9.84 o 
  -2 -13   2      191.14      157.11     15.20 o 
  -1 -13   2       48.22       72.02     15.19 o 
   0 -13   2        0.45        6.86      9.39 o 
   1 -13   2      463.17      498.57     33.06 o 
   2 -13   2       22.33        1.82     10.03 o 
   3 -13   2      278.96      272.60     24.76 o 
   4 -13   2       17.99       77.18     37.76 o 
   5 -13   2      377.34      462.26     75.91 o 
   6 -13   2      125.09      115.30     19.25 o 
   7 -13   2        0.16       -0.42     13.66 o 
   8 -13   2      382.69      373.24     34.77 o 
   9 -13   2       38.10       72.80     29.45 o 
  -7 -12   2       39.35       -6.20     14.74 o 
  -6 -12   2       33.62        9.19     11.07 o 
  -5 -12   2      216.22      239.18     30.54 o 
  -4 -12   2       16.77       17.18      8.34 o 
  -3 -12   2      459.16      407.88     25.17 o 
  -2 -12   2       18.83       29.98     11.79 o 
  -1 -12   2      763.70      674.36     54.74 o 
   0 -12   2      102.31      144.56     20.73 o 
   1 -12   2       38.52       43.44      9.07 o 
   2 -12   2     1256.92     1289.78    131.13 o 
   3 -12   2        1.84       -0.90      8.23 o 
   4 -12   2       15.95       15.25     13.47 o 
   5 -12   2      328.70      330.47     30.52 o 
   6 -12   2      105.13       93.93     19.05 o 
   7 -12   2       33.87       17.84     27.29 o 
   8 -12   2       27.75       58.59     17.56 o 
   9 -12   2      206.27      170.80     29.53 o 
  -8 -11   2        7.24       11.13     21.98 o 
  -7 -11   2       12.16       18.98     37.88 o 
  -6 -11   2      276.06      277.91     29.30 o 
  -5 -11   2       23.79       66.78     18.17 o 
  -4 -11   2      775.88      744.18     38.17 o 
  -3 -11   2      254.21      290.25     18.49 o 
  -2 -11   2       10.91       -4.10      5.51 o 
  -1 -11   2      675.57      716.98     29.15 o 
   0 -11   2      436.25      411.51     25.81 o 
   1 -11   2      194.43      209.76     12.26 o 
   2 -11   2       19.55       19.68     14.66 o 
   3 -11   2      357.25      371.14     16.64 o 
   4 -11   2      207.66      176.23     11.19 o 
   5 -11   2     1689.64     1564.34     55.82 o 
   6 -11   2     1528.60     1607.57     84.92 o 
   7 -11   2       29.55       43.06     11.98 o 
   8 -11   2       88.88       77.75     16.98 o 
   9 -11   2      146.02      105.51     31.81 o 
  10 -11   2       87.90       95.72     33.10 o 
  -9 -10   2       25.04       18.81     16.93 o 
  -8 -10   2       47.64       27.47     17.04 o 
  -7 -10   2      186.83      215.41     42.96 o 
  -6 -10   2       23.06        6.63     12.03 o 
  -5 -10   2       42.69       40.93      8.91 o 
  -4 -10   2       36.06       40.51      7.49 o 
  -3 -10   2      750.37      785.91     32.38 o 
  -2 -10   2      201.44      204.03     19.24 o 
  -1 -10   2        9.62       11.50     14.23 o 
   0 -10   2     2577.12     2581.09    113.86 o 
   1 -10   2      135.03      139.11      9.11 o 
   2 -10   2      214.90      224.35     18.44 o 
   3 -10   2     4688.28     4900.46    252.17 o 
   4 -10   2      312.07      314.00     14.41 o 
   5 -10   2      515.05      475.94     26.61 o 
   6 -10   2       44.86       51.66      8.11 o 
   7 -10   2      405.44      381.37     33.33 o 
   8 -10   2        2.37       -7.43      7.43 o 
   9 -10   2      282.74      247.39     26.83 o 
  10 -10   2      288.35      265.76     34.01 o 
  11 -10   2        5.47      -15.86     15.86 o 
 -10  -9   2       11.14       -1.37     19.58 o 
  -9  -9   2      151.41      148.98     50.10 o 
  -8  -9   2       61.64       80.93     17.10 o 
  -7  -9   2       11.18       14.86     15.60 o 
  -6  -9   2     1171.94     1167.36     51.11 o 
  -5  -9   2       53.09       51.09     11.06 o 
  -4  -9   2       40.57       55.36     14.53 o 
  -3  -9   2     1046.17     1132.83     40.00 o 
  -2  -9   2      448.37      414.94     18.38 o 
  -1  -9   2       16.24       19.77      4.98 o 
   0  -9   2       62.09       64.17      7.81 o 
   1  -9   2     1610.36     1786.08    177.59 o 
   2  -9   2      285.69      288.22     12.18 o 
   3  -9   2      125.35      122.59      8.02 o 
   4  -9   2      494.80      489.85     19.49 o 
   5  -9   2     1048.85     1036.25     42.85 o 
   6  -9   2      603.22      605.01     26.59 o 
   7  -9   2      729.61      706.45     34.63 o 
   8  -9   2      100.23       84.11     11.40 o 
   9  -9   2      109.99      107.39     14.33 o 
  10  -9   2       97.03       83.51     22.20 o 
  11  -9   2      138.77       87.07     30.82 o 
 -10  -8   2        4.24       -1.49     10.47 o 
  -9  -8   2      266.51      271.26     28.30 o 
  -8  -8   2      166.61      145.92     23.28 o 
  -7  -8   2       38.76       78.52     24.91 o 
  -6  -8   2       69.90       71.46     11.53 o 
  -5  -8   2      524.66      540.82     31.19 o 
  -4  -8   2       10.06        3.28      5.04 o 
  -3  -8   2      615.14      629.85     21.91 o 
  -2  -8   2     2235.40     2392.08     68.26 o 
  -1  -8   2        8.95        6.34      6.59 o 
   0  -8   2     1307.59     1390.33     37.24 o 
   1  -8   2      345.11      307.84     15.13 o 
   2  -8   2     1699.94     1695.29     45.33 o 
   3  -8   2      117.41      107.89      7.50 o 
   4  -8   2      869.58      866.56     28.27 o 
   5  -8   2      951.44      974.10     33.57 o 
   6  -8   2      160.55      178.59     12.33 o 
   7  -8   2     1578.60     1579.89     55.25 o 
   8  -8   2     1131.16     1082.30     42.22 o 
   9  -8   2       11.94        9.81     12.56 o 
  10  -8   2      541.02      634.08     70.63 o 
  11  -8   2        0.30        5.19     17.00 o 
  12  -8   2        7.01       21.63     25.51 o 
 -11  -7   2      174.07      129.27     30.06 o 
 -10  -7   2       10.24       26.54     12.06 o 
  -9  -7   2        4.41        7.54     28.16 o 
  -8  -7   2     1377.98     1409.57     84.69 o 
  -7  -7   2       85.25       65.80      8.12 o 
  -6  -7   2     1324.06     1356.43     49.07 o 
  -5  -7   2      615.45      661.85     23.05 o 
  -4  -7   2     1044.12     1059.96     35.22 o 
  -3  -7   2      499.95      568.82     19.45 o 
  -2  -7   2     1047.74     1125.85     43.17 o 
  -1  -7   2     3342.58     3325.16     80.26 o 
   0  -7   2       26.48       30.41      4.08 o 
   1  -7   2     3029.46     3135.89    100.11 o 
   2  -7   2     1386.27     1400.27     36.02 o 
   3  -7   2       94.09       90.52      6.26 o 
   4  -7   2     3417.31     3851.34    107.59 o 
   5  -7   2      235.82      236.63     10.87 o 
   6  -7   2      133.74      137.45     10.11 o 
   7  -7   2      124.87      128.85     13.15 o 
   8  -7   2      322.88      266.07     25.89 o 
   9  -7   2        6.82       11.24      7.95 o 
  10  -7   2       18.49       32.59     11.96 o 
  11  -7   2      416.07      399.46     39.50 o 
  12  -7   2       23.41       35.23     17.76 o 
 -11  -6   2       91.32      110.68     27.71 o 
 -10  -6   2      189.80      166.81     42.96 o 
  -9  -6   2      165.03      156.86     31.54 o 
  -8  -6   2       19.33       27.71      8.18 o 
  -7  -6   2     1187.73     1147.74     43.87 o 
  -6  -6   2      512.48      528.58     23.26 o 
  -5  -6   2      302.71      311.49     16.04 o 
  -4  -6   2     3349.49     3470.14     91.98 o 
  -3  -6   2       65.76       83.84      9.83 o 
  -2  -6   2     3805.17     4103.16     95.42 o 
  -1  -6   2     1042.37      945.71     38.48 o 
   0  -6   2      560.17      550.23     22.82 o 
   1  -6   2     1851.89     1997.05     43.85 o 
   2  -6   2     1035.84      950.96     30.14 o 
   3  -6   2     2165.99     2255.60     54.12 o 
   4  -6   2        6.31       18.14      3.38 o 
   5  -6   2     2090.83     1900.39     51.53 o 
   6  -6   2      711.44      756.66     47.29 o 
   7  -6   2       16.75       36.17     14.20 o 
   8  -6   2     1350.87     1389.29     57.13 o 
   9  -6   2       31.80       31.68     13.43 o 
  10  -6   2        0.21       46.71     49.99 o 
  11  -6   2       36.30       44.81     14.56 o 
  12  -6   2      244.71      244.68     30.26 o 
 -12  -5   2        0.43       36.82     28.16 o 
 -11  -5   2       99.52      133.77     27.59 o 
 -10  -5   2      602.07      616.69     43.32 o 
  -9  -5   2      106.80      101.08     10.68 o 
  -8  -5   2       20.88       48.07      8.53 o 
  -7  -5   2       16.30       21.45     11.71 o 
  -6  -5   2      626.99      615.98     23.47 o 
  -5  -5   2     1318.27     1282.61     35.15 o 
  -4  -5   2      334.86      329.97     10.55 o 
  -3  -5   2     2085.82     2125.12     50.16 o 
  -2  -5   2     1344.87     1380.90     32.00 o 
  -1  -5   2    11505.17    11843.53    254.36 o 
   0  -5   2     1125.91     1063.49     21.50 o 
   1  -5   2      122.82      122.12      4.45 o 
   2  -5   2     6862.05     7178.61    165.76 o 
   3  -5   2     2019.37     2306.89    128.28 o 
   4  -5   2      296.21      303.69     13.32 o 
   5  -5   2     4151.61     3901.91    396.19 o 
   6  -5   2     1810.42     1917.25     56.90 o 
   7  -5   2      184.63      164.06     10.70 o 
   8  -5   2       47.23       41.70     10.97 o 
   9  -5   2     1888.01     1985.19    124.34 o 
  10  -5   2      212.49      174.01     24.56 o 
  11  -5   2      106.85      127.90     24.40 o 
  12  -5   2      590.67      614.93     59.55 o 
 -12  -4   2       80.82       56.78     22.77 o 
 -11  -4   2       79.52       88.62     16.19 o 
 -10  -4   2      337.53      296.98     35.22 o 
  -9  -4   2      486.44      425.35     29.45 o 
  -8  -4   2       46.12       64.43      8.73 o 
  -7  -4   2     1350.00     1403.56     47.54 o 
  -6  -4   2      589.43      558.98     19.67 o 
  -5  -4   2      105.93      124.69      8.97 o 
  -4  -4   2     4286.61     4310.67     96.61 o 
  -3  -4   2       72.46       79.47      3.69 o 
  -2  -4   2      366.69      405.00     13.32 o 
  -1  -4   2     2106.01     2244.60     68.66 o 
   0  -4   2     3971.18     4030.04     69.91 o 
   1  -4   2     3394.22     3637.53     72.38 o 
   2  -4   2      754.77      817.91     84.22 o 
   3  -4   2     1742.97     1698.19     49.64 o 
   4  -4   2     5380.68     5895.83    263.36 o 
   5  -4   2     1214.16     1254.35     41.09 o 
   6  -4   2     2552.50     2064.10    239.20 o 
   7  -4   2      359.88      366.81     14.42 o 
   8  -4   2      315.53      299.69     14.46 o 
   9  -4   2      437.24      416.09     31.41 o 
  10  -4   2      217.02      234.35     42.21 o 
  11  -4   2       39.02       48.23     43.12 o 
  12  -4   2        7.00        5.50     29.76 o 
 -12  -3   2       82.95      120.01     27.55 o 
 -11  -3   2       67.51      182.07     83.19 o 
 -10  -3   2      581.07      592.01     31.31 o 
  -9  -3   2      213.43      191.37     19.18 o 
  -8  -3   2      242.12      261.85     22.17 o 
  -7  -3   2      286.52      287.00     34.99 o 
  -6  -3   2      985.16      896.17     27.41 o 
  -5  -3   2     2941.35     3040.11     91.81 o 
  -4  -3   2      604.86      616.56     17.90 o 
  -3  -3   2     2416.70     2251.19     39.05 o 
  -2  -3   2      124.75      130.67      4.80 o 
  -1  -3   2      528.98      580.60     18.24 o 
   0  -3   2     7121.91     7379.71    118.69 o 
   1  -3   2      104.25      114.76      4.48 o 
   2  -3   2     6793.28     6995.65    129.51 o 
   3  -3   2     1886.84     1944.66     37.04 o 
   4  -3   2     4303.38     4376.31    125.76 o 
   5  -3   2      263.72      258.71     16.55 o 
   6  -3   2      361.20      354.46     12.38 o 
   7  -3   2     1318.28     1292.51     38.95 o 
   8  -3   2      196.60      188.88     18.85 o 
   9  -3   2      166.48      210.24     30.36 o 
  10  -3   2      512.45      548.82     45.00 o 
  11  -3   2        7.75       17.75     25.70 o 
  12  -3   2      117.47      148.96     25.94 o 
 -13  -2   2      195.26      213.30     37.57 o 
 -12  -2   2       73.35       66.95     20.87 o 
 -11  -2   2       37.43       43.49     10.38 o 
 -10  -2   2        2.66        1.48      6.15 o 
  -9  -2   2     1758.01     1667.58     63.30 o 
  -8  -2   2      357.48      388.18     27.75 o 
  -7  -2   2      180.11      167.91     10.84 o 
  -6  -2   2     6450.92     6777.49    256.73 o 
  -5  -2   2     3186.09     3165.52    100.19 o 
  -4  -2   2      225.17      254.36      6.85 o 
  -3  -2   2     9413.17     9828.34    271.79 o 
  -2  -2   2     4557.86     4113.83    102.65 o 
  -1  -2   2     3149.70     2792.79     78.44 o 
   0  -2   2     7527.64     6756.17    276.82 o 
   1  -2   2    19989.54    17700.56    368.98 o 
   2  -2   2      838.02      788.13     36.29 o 
   3  -2   2     2307.72     2347.30     39.96 o 
   4  -2   2     1813.90     1913.73     47.55 o 
   5  -2   2      161.30      154.30      9.32 o 
   6  -2   2     2376.19     2336.80     56.65 o 
   7  -2   2      161.57      151.65     11.99 o 
   8  -2   2      167.82      171.96     20.66 o 
   9  -2   2        2.94        6.40     11.13 o 
  10  -2   2      229.63      196.15     23.29 o 
  11  -2   2      414.52      336.76     37.87 o 
  12  -2   2       14.99        2.55     11.07 o 
 -13  -1   2        2.54      -11.31     23.46 o 
 -12  -1   2      533.69      514.34     43.65 o 
 -11  -1   2        2.11       -7.77      8.75 o 
 -10  -1   2       49.70       46.24     10.18 o 
  -9  -1   2       44.79       58.70      9.77 o 
  -8  -1   2      500.62      479.24     18.21 o 
  -7  -1   2      184.31      175.85      9.56 o 
  -6  -1   2       39.33       36.02      4.86 o 
  -5  -1   2     3972.30     3868.38    258.74 o 
  -4  -1   2       84.31      100.80      8.02 o 
  -3  -1   2     6436.11     6731.20    118.77 o 
  -2  -1   2    33266.16    28748.87    387.18 o 
  -1  -1   2     2137.61     1923.90     34.94 o 
   0  -1   2     1271.49     1191.40     61.40 o 
   1  -1   2     4856.87     4574.75    192.32 o 
   2  -1   2     9626.85     9404.52    244.28 o 
   3  -1   2     1368.07     1470.28     91.39 o 
   4  -1   2      986.78      964.28     30.84 o 
   5  -1   2     2596.36     2441.17     82.57 o 
   6  -1   2       78.79       68.82      5.32 o 
   7  -1   2     2584.21     2589.66     91.44 o 
   8  -1   2      712.30      727.06     46.63 o 
   9  -1   2       60.41       77.84     25.01 o 
  10  -1   2      316.70      341.80     34.16 o 
  11  -1   2        0.35       19.06     27.44 o 
  12  -1   2        2.90        1.84     15.49 o 
 -13   0   2       30.81        1.67     19.36 o 
 -12   0   2       11.00       37.13     14.53 o 
 -11   0   2      639.87      634.50     34.92 o 
 -10   0   2       15.85       16.60      8.35 o 
  -9   0   2      267.09      280.84     18.50 o 
  -8   0   2     2163.50     2233.75     88.92 o 
  -7   0   2       79.53       85.01      8.07 o 
  -6   0   2      233.01      245.92     18.82 o 
  -5   0   2      259.42      270.91      8.69 o 
  -4   0   2     1937.88     1838.12     52.76 o 
  -3   0   2     2846.10     2995.23    192.73 o 
  -2   0   2       44.49       42.55      5.52 o 
  -1   0   2       76.41       61.56      3.28 o 
   0   0   2     3923.89     3363.99    170.77 o 
   1   0   2    17273.92    14510.55    493.10 o 
   2   0   2     3641.43     3573.32    113.09 o 
   3   0   2       32.71       32.50      6.10 o 
   4   0   2     3082.34     3012.95    143.45 o 
   5   0   2       29.00       36.14      8.12 o 
   6   0   2     1006.18      993.90     40.98 o 
   7   0   2      278.81      291.77     12.43 o 
   8   0   2      976.87      933.63     30.82 o 
   9   0   2        8.50       21.33     12.72 o 
  10   0   2       55.30       58.93     15.28 o 
  11   0   2      666.16      654.57     51.08 o 
  12   0   2        4.68       -8.97     15.95 o 
 -13   1   2       18.28       25.22     15.65 o 
 -12   1   2        0.90      -12.97     12.97 o 
 -11   1   2       98.74      124.32     14.76 o 
 -10   1   2      183.93      181.99     15.90 o 
  -9   1   2      201.17      217.29     14.51 o 
  -8   1   2     1465.40     1421.65     49.42 o 
  -7   1   2     3333.90     3335.63    101.16 o 
  -6   1   2       84.36       85.36      6.32 o 
  -5   1   2     4081.82     3985.65     95.82 o 
  -4   1   2     2038.86     2144.19     45.09 o 
  -3   1   2     2393.92     2410.73     42.19 o 
  -2   1   2     1891.26     1879.79     26.71 o 
  -1   1   2     1988.69     2047.15     68.71 o 
   0   1   2     2781.87     2661.31    146.19 o 
   1   1   2     3004.98     3255.05     54.21 o 
   2   1   2     1827.09     1868.51     43.09 o 
   3   1   2     8752.58     8829.03    188.64 o 
   4   1   2     3665.73     4007.49     91.55 o 
   5   1   2     5018.59     4954.27    127.82 o 
   6   1   2      471.72      461.64     15.50 o 
   7   1   2       11.79       -2.25      9.28 o 
   8   1   2      321.59      330.84     15.27 o 
   9   1   2      180.89      136.20     21.67 o 
  10   1   2        1.97       26.05     15.13 o 
  11   1   2       12.49       40.43     26.87 o 
  12   1   2      109.34      138.99     24.16 o 
 -13   2   2      243.32      284.53     35.65 o 
 -12   2   2       31.47       34.81     12.28 o 
 -11   2   2      656.08      666.04     35.82 o 
 -10   2   2     1213.38     1213.45     49.93 o 
  -9   2   2      213.83      221.27     15.55 o 
  -8   2   2      176.62      166.73     10.98 o 
  -7   2   2      218.59      235.70     13.06 o 
  -6   2   2     1120.17     1103.94     31.23 o 
  -5   2   2     1367.80     1333.62     32.63 o 
  -4   2   2     2724.51     2725.98     58.66 o 
  -3   2   2     4845.61     5078.22    164.93 o 
  -2   2   2     1508.31     1643.75     49.28 o 
  -1   2   2    12762.49    12797.82    151.40 o 
   0   2   2     1007.51     1059.87     47.39 o 
   1   2   2      644.71      729.95     17.63 o 
   2   2   2     7175.98     7453.13    160.57 o 
   3   2   2     2109.01     2480.48     56.11 o 
   4   2   2       30.99       43.66      4.89 o 
   5   2   2      700.05      758.98     22.48 o 
   6   2   2     1227.61     1189.23     38.26 o 
   7   2   2       42.33       48.85      8.87 o 
   8   2   2      429.56      328.71     17.02 o 
   9   2   2     1342.16     1275.36     82.02 o 
  10   2   2        4.39       -9.89     13.41 o 
  11   2   2       57.80       63.82     25.66 o 
  12   2   2       77.87       87.83     24.88 o 
 -13   3   2      111.90      109.81     30.14 o 
 -12   3   2      169.65      162.59     25.48 o 
 -11   3   2       90.34       81.01     12.02 o 
 -10   3   2      359.83      354.37     22.89 o 
  -9   3   2      258.49      247.72     37.51 o 
  -8   3   2       28.87       35.11      6.86 o 
  -7   3   2     3951.58     4151.41    138.26 o 
  -6   3   2     1008.54      962.89     28.18 o 
  -5   3   2      138.77      139.08      7.04 o 
  -4   3   2     3142.37     3105.17     64.75 o 
  -3   3   2      759.84      783.38     13.39 o 
  -2   3   2      779.72      821.25     21.70 o 
  -1   3   2     5959.12     5352.24    170.18 o 
   0   3   2    13594.63    13693.37    277.62 o 
   1   3   2        5.78       22.07      4.16 o 
   2   3   2        6.56       13.05      4.08 o 
   3   3   2      872.66      679.97     18.60 o 
   4   3   2      477.51      486.24     15.55 o 
   5   3   2      340.14      307.25     12.36 o 
   6   3   2     1976.53     2006.59     81.98 o 
   7   3   2      192.27      195.33     11.88 o 
   8   3   2      268.45      243.33     20.01 o 
   9   3   2       27.50       44.81     21.44 o 
  10   3   2      285.51      324.48     36.25 o 
  11   3   2       48.49       39.45     45.32 o 
 -13   4   2       27.68       32.95     40.57 o 
 -12   4   2       14.91       -2.68     11.62 o 
 -11   4   2       21.73       34.66     10.46 o 
 -10   4   2      829.10      819.54     39.64 o 
  -9   4   2       92.84      102.02     10.43 o 
  -8   4   2      486.20      486.70     39.80 o 
  -7   4   2       10.39       11.36      5.41 o 
  -6   4   2     2493.84     2523.15     78.26 o 
  -5   4   2     1921.88     2096.17     52.66 o 
  -4   4   2       17.71       17.16      4.29 o 
  -3   4   2     1142.68      961.30     12.88 o 
  -2   4   2      912.40      971.60     61.94 o 
  -1   4   2       40.72       36.91      4.17 o 
   0   4   2     4447.19     4746.13    151.78 o 
   1   4   2      133.69      108.12      5.53 o 
   2   4   2      150.30      160.92     13.54 o 
   3   4   2      301.93      369.41     13.32 o 
   4   4   2     2396.02     2480.77     79.37 o 
   5   4   2      139.38      127.32     10.47 o 
   6   4   2     1474.57     1446.73     51.62 o 
   7   4   2     1844.42     1797.71    120.06 o 
   8   4   2      127.74      119.14     24.91 o 
   9   4   2      157.78      167.71     18.35 o 
  10   4   2       35.48       53.06     18.79 o 
  11   4   2        1.92       -3.23     12.68 o 
 -13   5   2       36.32       26.04     24.06 o 
 -12   5   2      109.71      110.24     20.77 o 
 -11   5   2      218.25      232.78     20.83 o 
 -10   5   2      139.99      131.95     16.91 o 
  -9   5   2     1185.74     1162.64     48.08 o 
  -8   5   2      471.32      470.95     22.69 o 
  -7   5   2      200.65      200.89     12.04 o 
  -6   5   2     2052.85     2071.87     62.94 o 
  -5   5   2      346.83      345.80     12.82 o 
  -4   5   2      107.20      130.18      5.08 o 
  -3   5   2      215.72      232.13     33.40 o 
  -2   5   2     9309.58     9265.09    306.48 o 
  -1   5   2      456.79      492.25     18.36 o 
   0   5   2     2291.82     2444.95     52.66 o 
   1   5   2     2882.34     2869.39    173.45 o 
   2   5   2      112.67      109.27     11.60 o 
   3   5   2     2140.06     2207.38     75.06 o 
   4   5   2     1073.23     1144.80     37.02 o 
   5   5   2      221.28      237.53     15.18 o 
   6   5   2       19.18       34.16      6.78 o 
   7   5   2       26.19       26.40     13.99 o 
   8   5   2      193.17      198.68     16.84 o 
   9   5   2       61.00       30.71     15.11 o 
  10   5   2      453.09      426.74     45.78 o 
 -13   6   2      124.11      100.81     35.75 o 
 -12   6   2      400.41      390.17     59.28 o 
 -11   6   2      280.39      250.61     21.52 o 
 -10   6   2       18.69       18.37      8.80 o 
  -9   6   2       18.72       25.88     10.14 o 
  -8   6   2      303.82      305.83     20.63 o 
  -7   6   2       99.97       95.96      8.29 o 
  -6   6   2      398.89      364.63     13.68 o 
  -5   6   2     4487.49     4577.33    106.89 o 
  -4   6   2       98.36      118.55     19.70 o 
  -3   6   2     5840.99     6287.48    228.80 o 
  -2   6   2     2449.29     2642.91     91.69 o 
  -1   6   2      620.53      689.92     22.37 o 
   0   6   2       12.06       13.37      6.08 o 
   1   6   2       13.97       31.58      4.06 o 
   2   6   2     1081.73     1102.44     34.45 o 
   3   6   2       39.56       62.56      6.66 o 
   4   6   2     3020.23     3139.64    107.62 o 
   5   6   2      401.46      412.43     27.51 o 
   6   6   2        5.37       14.00      7.87 o 
   7   6   2      789.57      757.84     35.65 o 
   8   6   2      210.84      195.67     17.21 o 
   9   6   2        1.36       15.71     11.22 o 
  10   6   2        3.25       28.92     26.80 o 
 -12   7   2       60.74       55.79     28.92 o 
 -11   7   2      331.58      357.43     36.88 o 
 -10   7   2        4.92       14.71      9.35 o 
  -9   7   2       57.49       69.76      9.77 o 
  -8   7   2      483.62      458.23     46.06 o 
  -7   7   2      293.49      294.46     13.14 o 
  -6   7   2       91.33      128.99     27.10 o 
  -5   7   2        5.89        9.40      6.64 o 
  -4   7   2     2575.35     2872.56    215.20 o 
  -3   7   2      354.44      386.15     33.13 o 
  -2   7   2     3469.30     3513.16    134.21 o 
  -1   7   2     1119.45     1019.07     24.57 o 
   0   7   2        1.37        0.55      4.93 o 
   1   7   2     3391.94     3552.94    100.22 o 
   2   7   2        4.35       18.43     15.10 o 
   3   7   2       51.38       46.07      6.72 o 
   4   7   2     1383.49     1386.30     55.84 o 
   5   7   2        3.32        1.10      5.87 o 
   6   7   2      208.85      241.77     19.19 o 
   7   7   2       73.23       62.95     10.81 o 
   8   7   2      402.12      399.18     29.88 o 
   9   7   2        8.08       -4.66     16.05 o 
 -12   8   2        5.18       26.26     25.66 o 
 -11   8   2        3.80        7.34     12.27 o 
 -10   8   2      256.62      265.55     28.10 o 
  -9   8   2       47.56       51.30     16.93 o 
  -8   8   2     1439.45     1418.98    194.10 o 
  -7   8   2     1029.31     1024.72     58.63 o 
  -6   8   2        3.04        6.14     18.52 o 
  -5   8   2     1555.28     1724.45    146.12 o 
  -4   8   2      498.28      525.32     33.97 o 
  -3   8   2       77.31       93.26     23.46 o 
  -2   8   2      639.28      652.81     30.02 o 
  -1   8   2      187.33      158.77     10.34 o 
   0   8   2      634.52      618.99     20.80 o 
   1   8   2       93.60       80.15      7.55 o 
   2   8   2     3229.72     3217.25    131.54 o 
   3   8   2       15.29       12.22     10.15 o 
   4   8   2      701.14      745.79     35.18 o 
   5   8   2     1262.60     1278.90     60.37 o 
   6   8   2       46.58       48.92     11.90 o 
   7   8   2       33.40        7.71     12.21 o 
   8   8   2      164.60      147.83     27.62 o 
   9   8   2       42.85      120.09     40.00 o 
 -11   9   2      268.94      259.99     33.42 o 
 -10   9   2      106.10      113.58     21.87 o 
  -9   9   2       90.54       84.65     25.43 o 
  -8   9   2      212.92      204.62     28.39 o 
  -7   9   2       18.67       12.64     10.17 o 
  -6   9   2      493.18      523.82     63.31 o 
  -5   9   2        2.01        5.44     10.71 o 
  -4   9   2     1257.70     1378.25     74.22 o 
  -3   9   2      769.86      776.30     46.03 o 
  -2   9   2       55.02       47.36     28.24 o 
  -1   9   2     1390.78     1308.32     58.58 o 
   0   9   2      222.88      216.63     12.07 o 
   1   9   2       11.98       20.24     11.95 o 
   2   9   2     1063.29      983.04     58.75 o 
   3   9   2      336.58      354.25     19.74 o 
   4   9   2       72.55       91.27     11.15 o 
   5   9   2       28.42       19.35     10.29 o 
   6   9   2       33.45       58.22     13.74 o 
   7   9   2        4.92       19.65     15.08 o 
   8   9   2      278.67      309.10     57.54 o 
 -11  10   2        7.89       15.10     42.24 o 
 -10  10   2      279.47      289.80     38.79 o 
  -9  10   2      117.68       91.33     16.13 o 
  -8  10   2       33.54       30.88     12.94 o 
  -7  10   2     1093.04     1372.50     94.89 o 
  -6  10   2       21.26       38.21     13.08 o 
  -5  10   2       11.67       21.83     10.23 o 
  -4  10   2      442.82      475.43     30.18 o 
  -3  10   2      216.45      193.02     18.80 o 
  -2  10   2      186.09      150.51     18.45 o 
  -1  10   2      277.98      275.42     47.18 o 
   0  10   2     1932.21     1892.93    140.05 o 
   1  10   2      115.88       96.87      8.27 o 
   2  10   2      107.55      104.52     10.94 o 
   3  10   2      285.79      296.34     22.26 o 
   4  10   2       54.94       56.73     16.67 o 
   5  10   2       61.73       61.81     13.84 o 
   6  10   2      352.62      284.80     27.20 o 
   7  10   2       13.07       -4.33     18.67 o 
 -10  11   2      245.90      235.10     35.42 o 
  -9  11   2      316.85      308.31     33.08 o 
  -8  11   2       50.39       77.85     19.39 o 
  -7  11   2       34.36       49.28     15.77 o 
  -6  11   2      587.89      635.99     52.88 o 
  -5  11   2       38.95       43.79     12.41 o 
  -4  11   2      443.26      463.11     34.09 o 
  -3  11   2     1670.00     1685.04     96.22 o 
  -2  11   2       55.61       51.87     22.70 o 
  -1  11   2      399.12      428.49     35.38 o 
   0  11   2      292.70      250.75     26.16 o 
   1  11   2       68.15       80.97     16.20 o 
   2  11   2        1.07       -8.91      8.91 o 
   3  11   2       56.76       41.27     17.38 o 
   4  11   2      101.40      119.06     22.57 o 
   5  11   2       22.17        3.75     12.71 o 
   6  11   2      298.91      318.36     57.54 o 
  -9  12   2      462.62      499.39     56.32 o 
  -8  12   2       10.19       18.13     14.57 o 
  -7  12   2       86.56      141.96     44.22 o 
  -6  12   2      248.79      294.54     38.06 o 
  -5  12   2       82.42      103.53     24.94 o 
  -4  12   2        1.01        5.29     12.43 o 
  -3  12   2       19.01       37.51     11.66 o 
  -2  12   2      169.18      160.00     20.53 o 
  -1  12   2       32.63       38.27     18.48 o 
   0  12   2      260.10      269.28     34.65 o 
   1  12   2      357.09      261.73     29.14 o 
   2  12   2       17.07       -4.58     12.17 o 
   3  12   2       92.36       95.93     19.99 o 
   4  12   2       35.68       13.18     26.07 o 
   5  12   2      102.18      143.77     41.22 o 
  -8  13   2       88.05       84.33     21.85 o 
  -7  13   2        1.14       15.87     14.91 o 
  -6  13   2       79.64       99.28     24.99 o 
  -5  13   2      416.09      436.14     45.77 o 
  -4  13   2       12.68        6.01     28.35 o 
  -3  13   2       86.52      143.87     24.94 o 
  -2  13   2       27.49       19.23     15.60 o 
  -1  13   2       10.41       21.43     14.69 o 
   0  13   2        0.89       17.86     10.04 o 
   1  13   2       74.27       83.15     19.86 o 
   2  13   2      146.14      142.81     18.81 o 
   3  13   2       45.82       29.06     15.68 o 
  -6  14   2        0.08       56.10     22.05 o 
  -5  14   2       18.91       45.82     21.17 o 
  -4  14   2      192.31      223.70     28.06 o 
  -3  14   2       17.59       38.02     16.81 o 
  -2  14   2      216.35      226.44     34.06 o 
  -1  14   2       99.91       97.64     22.51 o 
   0  14   2       23.67       38.42     26.87 o 
   1  14   2       35.62       35.89     17.78 o 
   0 -16   3       36.60       74.62     25.66 o 
   1 -16   3        0.93       24.97     25.20 o 
   2 -16   3       92.58       89.59     15.87 o 
   3 -16   3        4.38        6.53     17.99 o 
  -3 -15   3        0.98       26.64     27.93 o 
  -2 -15   3      137.91       76.59     35.37 o 
  -1 -15   3      319.00      340.07     62.25 o 
   0 -15   3        9.89       21.44     12.60 o 
   1 -15   3       36.59       33.99     13.78 o 
   2 -15   3       60.07       59.20     17.82 o 
   3 -15   3        5.34       35.55     16.81 o 
   4 -15   3       29.34       57.07     36.06 o 
   5 -15   3       25.65       80.17     45.66 o 
   6 -15   3       23.91       -3.73     15.25 o 
  -5 -14   3       30.32       25.73     29.60 o 
  -4 -14   3       94.04      115.08     41.60 o 
  -3 -14   3       35.57       46.99     22.85 o 
  -2 -14   3      441.51      510.72     73.94 o 
  -1 -14   3        6.78      -12.43     12.43 o 
   0 -14   3      150.46      120.63     17.72 o 
   1 -14   3        3.66       -3.57     12.60 o 
   2 -14   3      398.92      434.50     39.35 o 
   3 -14   3      112.39      149.47     23.76 o 
   4 -14   3        5.90       13.46     19.28 o 
   5 -14   3      332.79      343.50     32.65 o 
   6 -14   3       11.39       -0.83     12.22 o 
   7 -14   3        0.92       -8.96     18.98 o 
  -6 -13   3       55.40       15.53     21.18 o 
  -5 -13   3      165.80      139.84     21.02 o 
  -4 -13   3      141.29      140.92     60.50 o 
  -3 -13   3        3.68       26.32     17.84 o 
  -2 -13   3      118.13      121.17     13.34 o 
  -1 -13   3      179.55      178.86     17.95 o 
   0 -13   3        0.87        1.51      7.61 o 
   1 -13   3        6.68       40.14     21.32 o 
   2 -13   3      459.40      420.81     47.41 o 
   3 -13   3      373.57      385.00     66.65 o 
   4 -13   3       62.60       69.59     17.26 o 
   5 -13   3        0.47        1.19      9.20 o 
   6 -13   3      304.30      316.90     77.65 o 
   7 -13   3       49.22       66.66     14.57 o 
   8 -13   3       44.03       85.63     31.58 o 
   9 -13   3      118.84      133.52     38.64 o 
  -8 -12   3       12.08      -10.15     13.18 o 
  -7 -12   3      153.41      188.69     42.28 o 
  -6 -12   3       57.09       91.41     22.62 o 
  -5 -12   3       99.52       63.65     17.09 o 
  -4 -12   3       25.44       18.33     11.10 o 
  -3 -12   3      353.57      343.27     20.97 o 
  -2 -12   3      202.98      204.09     15.64 o 
  -1 -12   3        7.15        1.79      6.77 o 
   0 -12   3      173.98      230.32     14.57 o 
   1 -12   3      314.80      287.32     27.82 o 
   2 -12   3      257.17      256.36     24.19 o 
   3 -12   3      570.41      576.25     55.97 o 
   4 -12   3       17.06       16.51      6.19 o 
   5 -12   3        4.49       -5.33      9.23 o 
   6 -12   3      135.48      120.01     16.90 o 
   7 -12   3      421.30      404.86     31.56 o 
   8 -12   3        3.03      -17.61     19.58 o 
   9 -12   3        2.69       -5.62     18.98 o 
  -8 -11   3       53.81       89.42     20.50 o 
  -7 -11   3        0.30      -16.49     16.49 o 
  -6 -11   3      524.67      524.54     37.09 o 
  -5 -11   3       19.17       36.89     14.12 o 
  -4 -11   3       22.23       23.07      9.44 o 
  -3 -11   3      657.87      682.97     27.65 o 
  -2 -11   3        0.94       -6.44      7.09 o 
  -1 -11   3      139.64      123.78      9.98 o 
   0 -11   3      490.89      478.53     29.95 o 
   1 -11   3      834.77      700.75     95.03 o 
   2 -11   3       18.65       19.79      8.35 o 
   3 -11   3      174.00      147.61     17.99 o 
   4 -11   3      236.07      231.10     13.49 o 
   5 -11   3      171.39      178.84     14.24 o 
   6 -11   3      182.27      182.22     17.79 o 
   7 -11   3      503.39      441.84     22.98 o 
   8 -11   3        3.74       -1.92     10.14 o 
   9 -11   3      118.00      127.38     34.84 o 
  10 -11   3        1.99       12.15     20.65 o 
  -9 -10   3      338.67      317.29     45.20 o 
  -8 -10   3       17.81       20.79     13.30 o 
  -7 -10   3       49.96       68.57     32.87 o 
  -6 -10   3       98.78      130.91     21.21 o 
  -5 -10   3      261.31      240.04     29.57 o 
  -4 -10   3      104.31      101.06      8.72 o 
  -3 -10   3       54.83       57.04      7.61 o 
  -2 -10   3     1599.10     1696.11     55.97 o 
  -1 -10   3       36.86       37.51     13.51 o 
   0 -10   3      668.68      699.09     37.60 o 
   1 -10   3      825.57      983.05     37.51 o 
   2 -10   3      317.09      247.18     28.57 o 
   3 -10   3      182.77      178.78     18.09 o 
   4 -10   3       78.99       78.67     11.24 o 
   5 -10   3      266.91      238.65     13.95 o 
   6 -10   3       57.47       63.13      8.03 o 
   7 -10   3      159.31      148.22     25.61 o 
   8 -10   3      309.48      305.32     20.84 o 
   9 -10   3        3.66       17.96     11.79 o 
  10 -10   3      238.15      275.47     46.53 o 
  11 -10   3      117.48       81.98     31.65 o 
 -10  -9   3        8.02      -15.74     16.49 o 
  -9  -9   3        0.63       13.78     17.31 o 
  -8  -9   3      208.98      262.91     37.80 o 
  -7  -9   3       13.81      -13.89     14.19 o 
  -6  -9   3       23.67       16.67     17.38 o 
  -5  -9   3     1432.72     1509.66     55.26 o 
  -4  -9   3       13.46       19.93      5.10 o 
  -3  -9   3       44.64       45.16      5.64 o 
  -2  -9   3       45.70       57.61      6.00 o 
  -1  -9   3     1222.03     1195.04     42.24 o 
   0  -9   3      398.92      431.06     17.08 o 
   1  -9   3      855.66      870.82     26.48 o 
   2  -9   3     1084.99     1081.01     36.80 o 
   3  -9   3      218.67      229.35     12.26 o 
   4  -9   3     5490.16     5265.77    161.36 o 
   5  -9   3      797.24      807.26     29.79 o 
   6  -9   3      113.37      131.79     11.54 o 
   7  -9   3      810.58      821.76     33.78 o 
   8  -9   3       23.76       40.05     10.74 o 
   9  -9   3       44.91       51.31     14.92 o 
  10  -9   3       17.37       27.29     16.09 o 
  11  -9   3       99.42      107.91     23.83 o 
 -11  -8   3       85.54       74.69     33.63 o 
 -10  -8   3       22.99        2.82     28.96 o 
  -9  -8   3       20.69       20.15     30.06 o 
  -8  -8   3       44.52       43.20     15.97 o 
  -7  -8   3        7.07       14.88     12.90 o 
  -6  -8   3       26.41       24.66      8.24 o 
  -5  -8   3     1318.33     1301.33     63.82 o 
  -4  -8   3     2014.49     2091.71     62.36 o 
  -3  -8   3      370.95      362.93     21.33 o 
  -2  -8   3     1319.09     1196.77     38.61 o 
  -1  -8   3     1673.09     1729.65     47.29 o 
   0  -8   3       74.94       73.50      6.40 o 
   1  -8   3     2021.16     2041.38     55.33 o 
   2  -8   3      288.50      299.68     11.49 o 
   3  -8   3        8.80       19.13      7.16 o 
   4  -8   3      333.51      337.24     17.35 o 
   5  -8   3      914.46      869.66     27.76 o 
   6  -8   3      420.90      421.01     19.28 o 
   7  -8   3       32.61       48.30      9.02 o 
   8  -8   3     1382.07     1226.62     90.42 o 
   9  -8   3       21.64       14.80     12.15 o 
  10  -8   3       60.94       56.63     23.53 o 
  11  -8   3      309.22      300.12     71.51 o 
 -11  -7   3        2.41       14.73     17.19 o 
 -10  -7   3      185.41      182.03     39.70 o 
  -9  -7   3        1.60        1.19      9.42 o 
  -8  -7   3      505.04      479.73     39.59 o 
  -7  -7   3      369.10      379.34     32.05 o 
  -6  -7   3       93.82       75.50      7.25 o 
  -5  -7   3       38.65       47.58      5.65 o 
  -4  -7   3      864.04      921.50     28.38 o 
  -3  -7   3      106.80      114.27     12.60 o 
  -2  -7   3       21.98       31.93      5.13 o 
  -1  -7   3      941.19      915.39     24.67 o 
   0  -7   3     3187.87     3170.93     75.12 o 
   1  -7   3        0.07       12.20      3.37 o 
   2  -7   3     2372.78     2450.50     60.05 o 
   3  -7   3      374.94      415.07     14.18 o 
   4  -7   3       11.64       11.74      5.62 o 
   5  -7   3     2481.62     2418.59     91.14 o 
   6  -7   3       30.60       31.31      5.17 o 
   7  -7   3        4.75        8.57      7.46 o 
   8  -7   3       69.28       74.76     11.54 o 
   9  -7   3      461.84      520.95     43.87 o 
  10  -7   3        4.89       -0.96      9.34 o 
  11  -7   3       13.00       16.62     14.89 o 
  12  -7   3      249.00      223.59     33.86 o 
 -12  -6   3       27.34       13.13     24.82 o 
 -11  -6   3       88.33       64.62     20.00 o 
 -10  -6   3        0.34      -11.57     13.67 o 
  -9  -6   3      245.08      219.63     24.94 o 
  -8  -6   3        9.15        0.59      7.64 o 
  -7  -6   3     1169.71     1152.88     40.52 o 
  -6  -6   3      467.36      440.06     17.08 o 
  -5  -6   3       94.53       96.02      5.95 o 
  -4  -6   3     7485.85     7876.86    208.44 o 
  -3  -6   3      285.18      275.69     16.44 o 
  -2  -6   3      107.90      135.36     13.42 o 
  -1  -6   3     1785.53     1849.25     48.48 o 
   0  -6   3       34.26       42.45      3.80 o 
   1  -6   3       43.37       45.11      5.06 o 
   2  -6   3     1022.35      997.44     24.20 o 
   3  -6   3     5710.96     6126.65    157.97 o 
   4  -6   3       47.10       37.93      6.91 o 
   5  -6   3        1.68        4.33      3.77 o 
   6  -6   3     2870.47     3264.24    104.26 o 
   7  -6   3      235.41      242.38     14.92 o 
   8  -6   3      478.47      536.25     72.91 o 
   9  -6   3      588.75      603.15     68.66 o 
  10  -6   3      170.72      165.76     25.25 o 
  11  -6   3       22.27       59.53     24.90 o 
  12  -6   3        0.32       14.28     13.93 o 
 -12  -5   3      169.69      152.35     32.56 o 
 -11  -5   3        5.56       32.34     21.67 o 
 -10  -5   3      442.39      427.39     33.87 o 
  -9  -5   3       22.38       20.17     11.78 o 
  -8  -5   3      661.65      635.30     24.68 o 
  -7  -5   3     4179.87     4221.74    131.65 o 
  -6  -5   3        1.11        7.05      9.07 o 
  -5  -5   3      744.90      694.08     18.63 o 
  -4  -5   3      225.97      211.39      9.02 o 
  -3  -5   3     2982.79     3067.74    155.08 o 
  -2  -5   3       21.12       20.11      6.42 o 
  -1  -5   3      127.82      141.48      7.57 o 
   0  -5   3     5403.37     5388.03    221.97 o 
   1  -5   3      104.09       99.74      8.00 o 
   2  -5   3     1447.30     1514.62     34.00 o 
   3  -5   3     4933.81     5118.48    331.19 o 
   4  -5   3     1859.89     1887.01     45.97 o 
   5  -5   3      495.88      531.92     24.52 o 
   6  -5   3       79.40       78.90      5.90 o 
   7  -5   3      895.02      857.90     32.00 o 
   8  -5   3      109.24      155.18     31.81 o 
   9  -5   3      554.81      583.33     41.84 o 
  10  -5   3      731.39      800.56     55.93 o 
  11  -5   3       50.76       37.09     19.07 o 
  12  -5   3      137.99      122.48     28.69 o 
 -12  -4   3        0.49      -21.18     24.82 o 
 -11  -4   3      169.50      133.73     22.80 o 
 -10  -4   3      416.22      402.00     35.16 o 
  -9  -4   3       48.77       63.15      8.97 o 
  -8  -4   3      247.10      230.39     13.58 o 
  -7  -4   3      214.47      209.74     10.65 o 
  -6  -4   3     1464.26     1456.85     40.75 o 
  -5  -4   3      131.44      138.09      6.31 o 
  -4  -4   3      563.44      585.80     12.79 o 
  -3  -4   3     2991.00     2879.71     51.86 o 
  -2  -4   3      364.43      343.89     14.61 o 
  -1  -4   3        3.82        9.04      3.69 o 
   0  -4   3      282.00      279.51      8.24 o 
   1  -4   3     8952.39     8468.63    388.06 o 
   2  -4   3      774.91      752.76     40.80 o 
   3  -4   3      294.43      237.84     13.19 o 
   4  -4   3     5108.48     5097.28    116.12 o 
   5  -4   3       23.21       34.13     10.64 o 
   6  -4   3     2594.17     2639.64     77.02 o 
   7  -4   3      333.16      319.02     21.73 o 
   8  -4   3      576.79      558.89     41.10 o 
   9  -4   3      662.48      648.63     48.20 o 
  10  -4   3       21.70       18.38     11.68 o 
  11  -4   3       72.37       84.28     16.82 o 
  12  -4   3       18.63       38.87     21.11 o 
 -13  -3   3        3.42      -25.81     25.81 o 
 -12  -3   3      237.07      204.96     24.45 o 
 -11  -3   3       16.49        1.18     18.98 o 
 -10  -3   3      120.82       87.37     22.06 o 
  -9  -3   3      406.35      433.71     21.23 o 
  -8  -3   3     2238.86     2113.51     70.75 o 
  -7  -3   3      116.66      119.85      8.47 o 
  -6  -3   3     2232.63     2271.86     71.96 o 
  -5  -3   3     1202.24     1175.48     37.13 o 
  -4  -3   3      565.71      550.10     24.33 o 
  -3  -3   3     6955.79     6786.74    193.43 o 
  -2  -3   3    15825.83    15717.74    575.24 o 
  -1  -3   3        0.04        5.14      3.48 o 
   0  -3   3      517.94      563.50     10.09 o 
   1  -3   3     2445.93     2545.06     57.65 o 
   2  -3   3     4867.12     5107.21     94.04 o 
   3  -3   3      781.54      841.66     33.58 o 
   4  -3   3      854.39      962.38     19.20 o 
   5  -3   3     2846.94     2891.04     61.01 o 
   6  -3   3       14.93       13.48     12.05 o 
   7  -3   3     1164.24     1116.89     53.81 o 
   8  -3   3      638.48      624.42     33.76 o 
   9  -3   3      571.55      511.93     33.45 o 
  10  -3   3     1584.41     1609.86    105.54 o 
  11  -3   3        9.39       32.63     17.08 o 
  12  -3   3        2.98        7.38     12.53 o 
 -13  -2   3        1.89      -16.32     16.32 o 
 -12  -2   3       60.97       63.14     23.15 o 
 -11  -2   3      417.61      402.45     25.48 o 
 -10  -2   3      133.43      112.05     10.95 o 
  -9  -2   3       63.38       94.60     13.22 o 
  -8  -2   3     2040.46     1968.43    120.16 o 
  -7  -2   3      158.25      170.49     10.10 o 
  -6  -2   3     2634.63     2753.13    178.31 o 
  -5  -2   3     5046.50     5766.35    260.72 o 
  -4  -2   3      125.82      106.21      3.69 o 
  -3  -2   3     1281.55     1348.69     19.68 o 
  -2  -2   3     1617.46     1703.14     39.73 o 
  -1  -2   3    10215.65     9185.61    235.30 o 
   0  -2   3      630.06      665.60     20.08 o 
   1  -2   3     4154.26     4084.69    111.39 o 
   2  -2   3    13708.77    11623.00    351.38 o 
   3  -2   3        3.88        7.55      2.12 o 
   4  -2   3     4246.58     4179.53    140.60 o 
   5  -2   3      355.95      357.03     18.11 o 
   6  -2   3      336.06      337.38     19.71 o 
   7  -2   3     1130.14     1140.78     59.98 o 
   8  -2   3       55.51       90.05     46.30 o 
   9  -2   3     1415.65     1414.02     74.88 o 
  10  -2   3        0.42      -12.23     13.98 o 
  11  -2   3      434.50      464.60     48.57 o 
  12  -2   3       16.31       -2.60     12.38 o 
 -13  -1   3        5.67       -8.20     21.25 o 
 -12  -1   3       45.14       65.32     13.13 o 
 -11  -1   3      379.08      394.95     36.02 o 
 -10  -1   3      311.76      308.18     19.72 o 
  -9  -1   3      329.22      322.36     20.25 o 
  -8  -1   3      892.57      877.56     44.81 o 
  -7  -1   3     2662.61     2624.57    104.85 o 
  -6  -1   3       80.59       99.41      8.66 o 
  -5  -1   3     3685.27     3461.89     96.05 o 
  -4  -1   3       66.29       47.09      4.55 o 
  -3  -1   3    14235.12    13427.46    241.14 o 
  -2  -1   3    21021.91    18316.31    381.65 o 
  -1  -1   3      488.39      461.88     12.57 o 
   1  -1   3     1595.27     1693.78     63.63 o 
   2  -1   3     1447.07     1440.07     39.77 o 
   3  -1   3      617.14      571.35     19.69 o 
   4  -1   3      435.10      434.35     23.72 o 
   5  -1   3     3519.23     3579.95    139.85 o 
   6  -1   3      400.54      360.63     24.96 o 
   7  -1   3      234.86      242.74     29.64 o 
   8  -1   3     4297.30     4192.03    205.04 o 
   9  -1   3       14.31       13.51     13.21 o 
  10  -1   3       44.53       41.73     21.22 o 
  11  -1   3      171.03      190.54     31.16 o 
  12  -1   3       44.01       60.59     22.81 o 
 -13   0   3      249.77      219.76     46.68 o 
 -12   0   3        0.83       -3.45      8.52 o 
 -11   0   3       26.09       13.82     10.81 o 
 -10   0   3      449.83      476.48     33.08 o 
  -9   0   3       84.13       94.32     16.95 o 
  -8   0   3     1637.26     1710.28     58.37 o 
  -7   0   3      282.94      285.43     12.11 o 
  -6   0   3     1181.93     1268.73     32.93 o 
  -5   0   3      350.44      296.05     12.26 o 
  -4   0   3      223.73      242.01     11.65 o 
  -3   0   3    12654.29    12253.37    314.80 o 
  -2   0   3     4657.60     4462.37     90.02 o 
  -1   0   3    24407.32    21858.80    514.26 o 
   0   0   3     4465.66     4362.63     89.71 o 
   1   0   3        6.68       12.74      5.58 o 
   2   0   3     6040.17     6593.99    257.63 o 
   3   0   3      585.90      586.01     21.40 o 
   4   0   3       95.64       65.13      7.82 o 
   5   0   3     1054.77     1020.67     69.72 o 
   6   0   3      605.95      558.51     21.62 o 
   7   0   3        1.40       -1.17      7.19 o 
   8   0   3      147.62      168.87     21.12 o 
   9   0   3      332.76      398.71     37.12 o 
  10   0   3       17.55       51.38     30.06 o 
  11   0   3      281.58      276.62     31.35 o 
  12   0   3      167.65      156.10     45.51 o 
 -13   1   3      105.23      160.32     40.38 o 
 -12   1   3       98.74      100.65     14.97 o 
 -11   1   3       92.14       81.87     13.10 o 
 -10   1   3       33.36       25.19      9.11 o 
  -9   1   3     3496.36     3496.70    127.17 o 
  -8   1   3       96.67       93.91      8.31 o 
  -7   1   3      551.21      567.57     19.65 o 
  -6   1   3     3174.82     3111.32     89.06 o 
  -5   1   3       47.81       36.79      4.25 o 
  -4   1   3    10178.23    10287.17    233.12 o 
  -3   1   3     2071.31     2191.27     73.52 o 
  -2   1   3     2486.06     2415.55    106.20 o 
  -1   1   3     2840.40     3419.48    113.63 o 
   0   1   3      830.38      804.05     25.70 o 
   1   1   3     2739.04     2981.50     89.65 o 
   2   1   3       46.29       53.81      8.59 o 
   3   1   3    13979.73    14885.67    362.54 o 
   4   1   3      231.44      223.05     10.26 o 
   5   1   3      574.06      530.53     19.95 o 
   6   1   3     2683.53     2405.72    179.22 o 
   7   1   3       68.56       71.61     14.62 o 
   8   1   3      151.00      164.35     22.72 o 
   9   1   3      285.98      314.74     27.98 o 
  10   1   3       33.53       61.91     17.72 o 
  11   1   3        1.56      -10.42     24.94 o 
 -13   2   3      129.11      130.21     19.36 o 
 -12   2   3      309.80      362.66     37.46 o 
 -11   2   3       80.85      103.55     23.28 o 
 -10   2   3     1028.14     1083.86     46.72 o 
  -9   2   3        1.64       -6.65     10.53 o 
  -8   2   3      242.62      228.97     19.53 o 
  -7   2   3     1213.56     1148.45     40.20 o 
  -6   2   3     1600.77     1574.88     42.05 o 
  -5   2   3     1052.62     1115.51     35.16 o 
  -4   2   3     1461.65     1572.74     47.02 o 
  -3   2   3    17952.21    18965.39    573.10 o 
  -2   2   3     3661.16     3773.32    128.01 o 
  -1   2   3     2059.71     2111.13     50.13 o 
   0   2   3    11103.32     9823.72    342.66 o 
   1   2   3       11.23       34.55      7.79 o 
   2   2   3      326.79      361.02     15.42 o 
   3   2   3     4949.16     5294.36    472.50 o 
   4   2   3     2054.93     2141.14     56.24 o 
   5   2   3        4.31       14.06      4.06 o 
   6   2   3       93.01      111.69     12.14 o 
   7   2   3      891.80      840.85     72.01 o 
   8   2   3       10.98       -8.68     16.59 o 
   9   2   3      605.87      633.70     44.91 o 
  10   2   3      135.86      136.07     25.04 o 
  11   2   3       41.58       47.84     41.37 o 
 -13   3   3      153.42      154.52     25.59 o 
 -12   3   3      208.21      184.43     21.05 o 
 -11   3   3      156.40      162.96     16.99 o 
 -10   3   3      302.21      313.96     20.47 o 
  -9   3   3     1384.01     1488.43     86.89 o 
  -8   3   3      809.49      869.70     33.79 o 
  -7   3   3      134.66      134.24     10.31 o 
  -6   3   3     2122.98     2156.94     61.08 o 
  -5   3   3      109.13      113.69      5.98 o 
  -4   3   3     1941.92     2011.85     41.51 o 
  -3   3   3     3349.41     3531.34     58.35 o 
  -2   3   3      326.89      297.55     11.93 o 
  -1   3   3      256.35      259.67     15.97 o 
   0   3   3      365.94      354.91      8.65 o 
   1   3   3     6528.30     6660.45    200.99 o 
   2   3   3       32.18       26.70      7.71 o 
   3   3   3     4171.61     4279.09    114.16 o 
   4   3   3     3603.57     3738.48    104.01 o 
   5   3   3       14.19       18.77      4.94 o 
   6   3   3      952.47      885.72     41.21 o 
   7   3   3      146.43      137.10     13.79 o 
   8   3   3       60.56       84.41     27.55 o 
   9   3   3       15.90       17.95     21.33 o 
  10   3   3        8.48        8.87     14.08 o 
  11   3   3       60.18       31.18     19.03 o 
 -13   4   3        0.13       24.79     12.93 o 
 -12   4   3      483.06      451.68     33.35 o 
 -11   4   3       13.23        9.31      9.04 o 
 -10   4   3       26.92       25.26      9.38 o 
  -9   4   3      711.60      683.05     32.93 o 
  -8   4   3     1414.86     1408.20     76.56 o 
  -7   4   3        0.75        1.84      4.57 o 
  -6   4   3       21.58       37.91      5.22 o 
  -5   4   3     4619.47     4297.25    101.60 o 
  -4   4   3       94.76      102.57      4.67 o 
  -3   4   3     1582.27     1608.83     52.09 o 
  -2   4   3     3558.62     3497.77    109.27 o 
  -1   4   3      159.94      162.98      7.75 o 
   0   4   3     2770.09     2931.01     72.93 o 
   1   4   3      871.74      938.42     69.00 o 
   2   4   3      219.86      196.92     10.06 o 
   3   4   3      189.97      228.88     11.33 o 
   4   4   3      471.21      487.38     20.00 o 
   5   4   3      417.77      443.67     18.23 o 
   6   4   3       39.89       49.13     13.50 o 
   7   4   3      995.24      944.75     41.63 o 
   8   4   3        4.11       -9.79     14.19 o 
   9   4   3      113.38      101.06     19.02 o 
  10   4   3      614.22      571.92     60.27 o 
 -13   5   3        0.28      -13.13     22.39 o 
 -12   5   3       20.60       14.22     13.28 o 
 -11   5   3      568.44      581.79     35.47 o 
 -10   5   3      164.01      172.22     24.94 o 
  -9   5   3      158.97      163.11     15.59 o 
  -8   5   3     1616.38     1588.71     53.57 o 
  -7   5   3       40.04       40.22      7.74 o 
  -6   5   3     1179.63     1194.57     34.10 o 
  -5   5   3      430.57      371.56     36.93 o 
  -4   5   3      945.94     1046.71     54.92 o 
  -3   5   3      302.51      349.20     16.77 o 
  -2   5   3       16.59       37.51      6.52 o 
  -1   5   3     3314.92     3155.24     81.09 o 
   0   5   3       92.85      102.13      6.27 o 
   1   5   3     4138.94     3700.94    222.06 o 
   2   5   3     2437.81     2451.08     67.34 o 
   3   5   3      109.88       96.80     12.97 o 
   4   5   3     1430.42     1453.79     60.34 o 
   5   5   3        1.48        2.31      7.20 o 
   6   5   3        0.46        3.90      6.27 o 
   7   5   3      131.99      126.37     13.47 o 
   8   5   3       60.62       84.27     18.83 o 
   9   5   3       57.07      110.37     25.73 o 
  10   5   3        2.51       18.46     17.35 o 
 -13   6   3        0.03       21.41     24.59 o 
 -12   6   3       58.39       58.87     18.78 o 
 -11   6   3      239.26      239.57     29.80 o 
 -10   6   3      401.33      352.96     20.30 o 
  -9   6   3        8.27        6.22      6.50 o 
  -8   6   3       78.50       68.30     11.35 o 
  -7   6   3     2363.27     2173.62    124.43 o 
  -6   6   3      105.58       89.83      9.15 o 
  -5   6   3     1828.65     2006.40     91.17 o 
  -4   6   3      405.22      346.12     20.77 o 
  -3   6   3       14.48        5.90      5.73 o 
  -2   6   3     1576.61     1559.96     58.00 o 
  -1   6   3      384.77      366.18     12.47 o 
   0   6   3       22.37       13.16      4.65 o 
   1   6   3      461.39      436.73     21.10 o 
   2   6   3      389.13      402.62     16.89 o 
   3   6   3      407.81      416.58     19.47 o 
   4   6   3      146.33      110.98     10.37 o 
   5   6   3      891.68      949.51     49.82 o 
   6   6   3      328.26      341.83     20.84 o 
   7   6   3      141.29      137.68     14.40 o 
   8   6   3      143.30      153.28     23.61 o 
   9   6   3      128.67      117.37     25.59 o 
 -12   7   3        6.82        5.79     11.48 o 
 -11   7   3      124.99      149.33     25.42 o 
 -10   7   3      443.75      485.02     41.78 o 
  -9   7   3      219.30      232.32     22.67 o 
  -8   7   3     1509.60     1495.32     83.15 o 
  -7   7   3        2.36        3.96      7.66 o 
  -6   7   3       34.75        4.94      6.80 o 
  -5   7   3      202.66      173.76     31.69 o 
  -4   7   3      831.54      853.64     47.14 o 
  -3   7   3      765.81      740.03     38.97 o 
  -2   7   3      331.96      351.22     20.53 o 
  -1   7   3     2631.58     2529.48    111.59 o 
   0   7   3      172.50      156.12      9.42 o 
   1   7   3      616.61      595.68     22.10 o 
   2   7   3      204.92      210.08     18.57 o 
   3   7   3       20.51       28.89     10.08 o 
   4   7   3       24.16       45.87     15.28 o 
   5   7   3       16.17       81.26     11.94 o 
   6   7   3      531.73      568.73     31.51 o 
   7   7   3       23.98       58.45     12.04 o 
   8   7   3       18.81       22.29     13.65 o 
   9   7   3      153.31      151.82     45.92 o 
 -12   8   3       13.70        5.84     20.50 o 
 -11   8   3       49.59       52.83     18.98 o 
 -10   8   3       53.95       54.03     16.50 o 
  -9   8   3      275.53      278.43     69.38 o 
  -8   8   3       40.20       33.37     13.98 o 
  -7   8   3      638.42      677.22     96.82 o 
  -6   8   3      373.57      370.35     27.52 o 
  -5   8   3      236.83      234.57     23.04 o 
  -4   8   3     1152.49     1199.81     59.40 o 
  -3   8   3        0.03        0.17      6.32 o 
  -2   8   3       15.24       47.19     37.80 o 
  -1   8   3      109.18      101.21     21.10 o 
   0   8   3      543.06      526.66     17.88 o 
   1   8   3        1.87        1.98      4.45 o 
   2   8   3      604.51      577.63     32.62 o 
   3   8   3      890.16      822.69     33.86 o 
   4   8   3      742.66      628.82     29.18 o 
   5   8   3      163.49      173.34     22.55 o 
   6   8   3       84.07       65.80     12.14 o 
   7   8   3        4.12      -12.18     23.30 o 
   8   8   3       70.92       38.43     25.32 o 
 -11   9   3        6.35       22.46     14.25 o 
 -10   9   3       92.57      101.87     19.80 o 
  -9   9   3       32.90       28.85     15.81 o 
  -8   9   3        0.25       -6.65     13.40 o 
  -7   9   3      258.79      292.07     28.19 o 
  -6   9   3      665.97      719.27     50.72 o 
  -5   9   3      372.21      374.54     28.15 o 
  -4   9   3      147.14      170.76     20.71 o 
  -3   9   3     1414.44     1499.72     73.30 o 
  -2   9   3       22.58       34.06      9.94 o 
  -1   9   3      221.53      266.68     23.95 o 
   0   9   3      432.86      381.59     22.96 o 
   1   9   3       29.30       27.67      6.45 o 
   2   9   3      347.01      358.31     20.50 o 
   3   9   3       65.24       67.37     11.98 o 
   4   9   3      173.03      193.10     17.84 o 
   5   9   3       34.96       59.32     11.64 o 
   6   9   3      136.02      126.17     16.32 o 
   7   9   3        6.52       11.44     18.14 o 
 -11  10   3        1.41        7.31     30.21 o 
 -10  10   3       70.99       91.11     19.55 o 
  -9  10   3      320.65      317.32     40.84 o 
  -8  10   3      137.45      126.54     26.40 o 
  -7  10   3       87.94      124.65     19.54 o 
  -6  10   3      569.87      595.32     42.80 o 
  -5  10   3       12.30       24.01     13.60 o 
  -4  10   3       33.95       52.03     36.06 o 
  -3  10   3        8.60       -5.61     10.41 o 
  -2  10   3      595.15      529.47     33.01 o 
  -1  10   3       10.19       10.60      8.56 o 
   0  10   3      620.96      631.85     38.56 o 
   1  10   3      473.80      454.97     35.00 o 
   2  10   3       31.34       11.65      9.72 o 
   3  10   3      311.88      335.40     30.43 o 
   4  10   3      181.65      180.75     29.20 o 
   5  10   3        0.03        9.50     30.44 o 
   6  10   3      171.25      182.10     32.20 o 
 -10  11   3       63.84       94.55     27.89 o 
  -9  11   3        0.58      -19.78     19.78 o 
  -8  11   3      190.18      217.03     27.88 o 
  -7  11   3      200.40      212.23     27.17 o 
  -6  11   3      200.76      222.18     24.46 o 
  -5  11   3      232.41      253.56     30.15 o 
  -4  11   3       87.07      111.85     18.35 o 
  -3  11   3      616.74      590.06     36.59 o 
  -2  11   3      609.45      530.41     34.89 o 
  -1  11   3        9.50       16.73     10.79 o 
   0  11   3       79.12       71.18     14.16 o 
   1  11   3        0.31        4.64     11.29 o 
   2  11   3      152.82      123.19     21.20 o 
   3  11   3        1.90       -9.21      9.25 o 
   4  11   3       60.96       99.60     22.31 o 
   5  11   3      117.16      114.26     20.29 o 
  -9  12   3      128.70      129.50     52.91 o 
  -8  12   3      174.73      234.31     37.12 o 
  -7  12   3        0.66        2.23     11.28 o 
  -6  12   3       97.04      135.82     27.51 o 
  -5  12   3        2.56       -6.67     11.17 o 
  -4  12   3       33.89       19.79     25.16 o 
  -3  12   3       38.11       43.82     15.49 o 
  -2  12   3      250.56      229.56     25.58 o 
  -1  12   3      228.50      250.88     29.87 o 
   0  12   3       67.04       70.73     18.16 o 
   1  12   3      257.64      223.35     30.93 o 
   2  12   3      149.36      142.88     19.95 o 
   3  12   3       32.26       28.15     15.11 o 
   4  12   3       18.84        6.37     15.75 o 
  -7  13   3      165.91      210.32     36.96 o 
  -6  13   3       74.43       78.36     20.95 o 
  -5  13   3      384.53      386.87     49.68 o 
  -4  13   3       31.52       30.26     17.25 o 
  -3  13   3        5.44       -6.66     11.34 o 
  -2  13   3       42.68       46.54     21.75 o 
  -1  13   3        0.07       37.51     41.10 o 
   0  13   3       19.88       32.52     13.36 o 
   1  13   3        3.61       10.82     35.68 o 
   2  13   3      188.56      175.15     25.28 o 
  -5  14   3        0.02      -17.79     17.79 o 
  -4  14   3      305.24      324.19     41.19 o 
  -3  14   3      360.31      346.58     38.22 o 
  -2  14   3       76.16      110.86     25.00 o 
  -1  14   3      238.50      216.26     25.70 o 
   0  14   3       82.17       81.32     17.96 o 
  -1 -16   4        9.69      -26.57     27.55 o 
   1 -16   4        1.42       48.81     32.03 o 
   2 -16   4       45.28       19.89     24.75 o 
   3 -16   4        7.59      -10.31     14.51 o 
  -4 -15   4       52.10       54.65     35.60 o 
  -3 -15   4       42.51       26.19     19.96 o 
  -2 -15   4        1.22       -7.59     23.08 o 
  -1 -15   4      339.02      381.82     67.18 o 
   0 -15   4       78.26       82.59     25.73 o 
   1 -15   4       54.65       51.11     15.79 o 
   2 -15   4      184.96      177.12     24.75 o 
   3 -15   4        5.43       12.24     22.85 o 
   4 -15   4        0.36        7.27     23.04 o 
   5 -15   4        6.21        5.88     11.06 o 
   6 -15   4      214.76      223.58     31.83 o 
  -5 -14   4        7.52       16.85     15.70 o 
  -4 -14   4      210.93      211.45     30.22 o 
  -3 -14   4       20.82       25.98     14.44 o 
  -2 -14   4       35.21       26.98     12.26 o 
  -1 -14   4       62.39       56.85      9.98 o 
   0 -14   4      382.79      321.62     20.80 o 
   1 -14   4       43.89       56.84     14.43 o 
   2 -14   4        6.08       11.70     13.06 o 
   3 -14   4      465.14      481.57     43.18 o 
   4 -14   4       23.80       29.42     14.80 o 
   5 -14   4       24.66        8.86     13.03 o 
   6 -14   4      265.99      247.36     29.65 o 
   7 -14   4        3.44      -23.00     23.00 o 
  -7 -13   4       65.28       45.17     18.24 o 
  -6 -13   4       25.77        0.71     13.89 o 
  -5 -13   4       84.87       54.32     18.73 o 
  -4 -13   4       21.00       16.22     26.30 o 
  -3 -13   4      688.63      781.12     51.60 o 
  -2 -13   4      202.14      186.27     20.70 o 
  -1 -13   4       17.35       20.80      7.68 o 
   0 -13   4      255.69      291.99     18.23 o 
   1 -13   4      147.98      131.58     14.20 o 
   2 -13   4       39.92       28.23     20.22 o 
   3 -13   4       16.26        4.76     10.43 o 
   4 -13   4      428.09      432.32     35.70 o 
   5 -13   4       62.31       79.52     14.09 o 
   6 -13   4       34.86       44.50     25.81 o 
   7 -13   4      312.46      312.38     42.02 o 
   8 -13   4        0.25      -12.37     14.65 o 
  -8 -12   4        4.69       -4.99     15.35 o 
  -7 -12   4       40.24       46.07     20.89 o 
  -6 -12   4      208.82      213.39     29.42 o 
  -5 -12   4       40.72       29.70     15.20 o 
  -4 -12   4       26.72       59.46     17.27 o 
  -3 -12   4      452.35      472.67     35.61 o 
  -2 -12   4      647.71      660.40     30.88 o 
  -1 -12   4        3.47       -0.37      8.12 o 
   0 -12   4       74.75       73.14      9.73 o 
   1 -12   4      807.41      780.78     35.13 o 
   2 -12   4        0.64       -1.62      5.88 o 
   3 -12   4      688.80      710.20     31.52 o 
   4 -12   4      826.53      843.70     34.37 o 
   5 -12   4      203.34      226.16     21.49 o 
   6 -12   4      184.71      165.03     13.27 o 
   7 -12   4       16.09       17.75     11.33 o 
   8 -12   4      167.98      185.45     29.30 o 
   9 -12   4        9.31      -20.72     22.01 o 
  -9 -11   4       25.03       48.22     29.53 o 
  -8 -11   4      207.44      207.95     33.55 o 
  -7 -11   4       39.24       85.82     25.32 o 
  -6 -11   4        3.53       20.86     16.85 o 
  -5 -11   4      301.91      321.27     29.42 o 
  -4 -11   4       32.31       23.26     22.70 o 
  -3 -11   4       15.57       31.00     13.27 o 
  -2 -11   4     1146.15     1044.46     43.56 o 
  -1 -11   4      155.71      137.55     11.18 o 
   0 -11   4      172.52      159.54     11.49 o 
   1 -11   4      299.99      301.91     36.33 o 
   2 -11   4     1079.92     1152.78     53.61 o 
   3 -11   4       35.64       39.90      7.01 o 
   4 -11   4       13.33       19.67      6.75 o 
   5 -11   4      782.27      762.13     34.08 o 
   6 -11   4       93.00       78.71     10.55 o 
   7 -11   4      630.33      613.14     32.89 o 
   8 -11   4       58.06       40.80     11.35 o 
   9 -11   4       12.87        8.73     19.05 o 
  10 -11   4      229.97      238.51     47.44 o 
 -10 -10   4        2.86       -2.27     12.69 o 
  -9 -10   4       70.96      111.48     26.16 o 
  -8 -10   4      190.14      173.42     25.92 o 
  -7 -10   4      202.22      169.47     35.64 o 
  -6 -10   4       48.76       81.08     18.17 o 
  -5 -10   4      316.70      315.78     26.64 o 
  -4 -10   4      502.76      467.72     30.78 o 
  -3 -10   4       34.94       31.04      5.30 o 
  -2 -10   4      234.39      212.88     19.58 o 
  -1 -10   4      607.23      608.64     23.66 o 
   0 -10   4        1.08        6.73      6.76 o 
   1 -10   4     2024.69     2053.73     67.50 o 
   2 -10   4      352.31      333.44     27.29 o 
   3 -10   4     1654.65     1677.53     57.79 o 
   4 -10   4      488.84      495.34     22.11 o 
   5 -10   4        9.99       24.54      7.29 o 
   6 -10   4      247.95      208.86     14.70 o 
   7 -10   4      110.53      110.08     19.97 o 
   8 -10   4      506.15      477.82     37.13 o 
   9 -10   4      259.48      246.20     33.44 o 
  10 -10   4        0.18        2.60     13.66 o 
 -10  -9   4      112.31      126.85     28.44 o 
  -9  -9   4        7.24       10.19     19.51 o 
  -8  -9   4       12.90       19.32     11.99 o 
  -7  -9   4      274.63      322.76     41.86 o 
  -6  -9   4       34.37        4.65     25.20 o 
  -5  -9   4     1738.88     1790.56     94.24 o 
  -4  -9   4       21.48       18.48      4.92 o 
  -3  -9   4      362.61      341.92     14.72 o 
  -2  -9   4      670.80      678.84     22.06 o 
  -1  -9   4       47.95       44.63      5.97 o 
   0  -9   4      287.70      287.55     13.17 o 
   1  -9   4        2.41       -0.29      4.33 o 
   2  -9   4      918.88      983.64     33.18 o 
   3  -9   4     1321.01     1341.53     43.01 o 
   4  -9   4        0.05       -5.53      5.53 o 
   5  -9   4     1930.48     1982.00     70.34 o 
   6  -9   4       13.80       28.86     19.88 o 
   7  -9   4       74.94       90.47     22.54 o 
   8  -9   4      574.12      539.87     40.68 o 
   9  -9   4      100.54      120.86     27.90 o 
  10  -9   4        5.72        0.02     11.33 o 
  11  -9   4        9.56       50.33     38.37 o 
 -11  -8   4       72.60      109.25     30.74 o 
 -10  -8   4      124.02       87.59     18.92 o 
  -9  -8   4      163.35      121.17     23.91 o 
  -8  -8   4      219.88      236.21     22.16 o 
  -7  -8   4      141.45      161.32     26.57 o 
  -6  -8   4     1911.07     1955.14     99.32 o 
  -5  -8   4      136.45      137.08     15.02 o 
  -4  -8   4      108.37      126.32      7.36 o 
  -3  -8   4     1086.46     1123.16     41.45 o 
  -2  -8   4        3.63       11.24      4.08 o 
  -1  -8   4     3755.53     4388.81    121.45 o 
   0  -8   4        1.92       16.02      9.41 o 
   1  -8   4       30.91       40.86      4.29 o 
   2  -8   4     1462.39     1570.40     44.98 o 
   3  -8   4       49.90       55.69      7.42 o 
   4  -8   4       83.53       68.21      7.37 o 
   5  -8   4       54.78       65.53     10.78 o 
   6  -8   4     1205.87     1195.00     42.02 o 
   7  -8   4       11.51       17.49     13.02 o 
   8  -8   4       12.45       21.71     16.09 o 
   9  -8   4      407.14      416.17     40.04 o 
  10  -8   4       11.52       27.32     13.00 o 
  11  -8   4      109.20      125.34     27.70 o 
 -11  -7   4        6.55       13.13     15.89 o 
 -10  -7   4       91.65       90.79     18.11 o 
  -9  -7   4      958.86      953.78     80.73 o 
  -8  -7   4      181.23      147.26     22.39 o 
  -7  -7   4      274.73      290.00     27.74 o 
  -6  -7   4      140.67      133.82     18.03 o 
  -5  -7   4        5.18       15.64     14.54 o 
  -4  -7   4     2360.88     2206.53     52.84 o 
  -3  -7   4      669.10      593.29     14.76 o 
  -2  -7   4      643.09      668.92     24.01 o 
  -1  -7   4     1044.27     1060.55     36.60 o 
   0  -7   4     7376.96     8047.21    211.30 o 
   1  -7   4      438.64      411.16     13.27 o 
   2  -7   4      230.69      259.13     10.87 o 
   3  -7   4     3271.37     3116.25     83.80 o 
   4  -7   4       36.48       43.81      6.78 o 
   5  -7   4      365.47      368.03     14.69 o 
   6  -7   4      308.18      300.79     15.66 o 
   7  -7   4     1036.18      971.98     36.36 o 
   8  -7   4        9.89       -0.25      9.98 o 
   9  -7   4       22.11       26.81     42.43 o 
  10  -7   4      431.92      438.31     46.73 o 
  11  -7   4        3.36        8.02     16.31 o 
 -12  -6   4        1.72      -24.90     24.90 o 
 -11  -6   4       30.90       17.88     14.90 o 
 -10  -6   4       86.95      123.79     16.70 o 
  -9  -6   4      106.59       88.53     18.33 o 
  -8  -6   4      533.19      499.30     39.53 o 
  -7  -6   4      353.17      387.08     29.75 o 
  -6  -6   4     1406.78     1330.79     62.62 o 
  -5  -6   4     1503.82     1569.79     70.40 o 
  -4  -6   4       23.18       23.01      4.82 o 
  -3  -6   4     3670.36     3842.88     76.75 o 
  -2  -6   4       10.61       17.69      3.15 o 
  -1  -6   4      131.76      122.07     10.22 o 
   0  -6   4     1409.97     1411.39     33.26 o 
   1  -6   4     3872.14     4365.39    105.93 o 
   2  -6   4       84.49       88.51      6.17 o 
   3  -6   4      433.24      474.11     21.15 o 
   4  -6   4     4870.53     5044.37    174.73 o 
   5  -6   4        0.24        2.75      3.85 o 
   6  -6   4      874.70      847.22     57.56 o 
   7  -6   4     2617.80     2817.29    295.40 o 
   8  -6   4        0.64        6.85      9.53 o 
   9  -6   4      697.20      725.50     68.47 o 
  10  -6   4      108.97      120.19     21.41 o 
  11  -6   4      120.28      127.02     23.53 o 
 -12  -5   4      107.59      102.34     24.06 o 
 -11  -5   4       65.27       60.88     13.34 o 
 -10  -5   4      157.63      117.09     17.64 o 
  -9  -5   4      431.04      495.88     34.01 o 
  -8  -5   4      185.73      189.04     21.67 o 
  -7  -5   4      711.18      710.33     37.42 o 
  -6  -5   4      442.76      451.23     13.85 o 
  -5  -5   4     2065.12     1951.48     73.94 o 
  -4  -5   4      186.46      204.44     18.41 o 
  -3  -5   4      588.96      642.79     25.28 o 
  -2  -5   4     4364.26     4376.47     75.24 o 
  -1  -5   4        7.69        7.51      3.88 o 
   0  -5   4     1842.69     1974.52     43.47 o 
   1  -5   4    11188.80    11594.77    278.02 o 
   2  -5   4     2862.94     3200.01     92.47 o 
   3  -5   4     6028.31     6292.01    151.75 o 
   4  -5   4        9.28       16.05      4.05 o 
   5  -5   4      375.78      342.04     26.62 o 
   6  -5   4      507.28      493.10     20.76 o 
   7  -5   4       86.81       73.37     11.37 o 
   8  -5   4      548.23      577.82     49.08 o 
   9  -5   4        2.44       21.74     11.36 o 
  10  -5   4      352.96      405.61     42.38 o 
  11  -5   4       43.59       77.95     24.65 o 
  12  -5   4        1.07       18.94     16.44 o 
 -13  -4   4        1.43       20.72     18.75 o 
 -12  -4   4       62.03       91.11     30.21 o 
 -11  -4   4      261.72      238.73     30.56 o 
 -10  -4   4        1.40        2.47      9.07 o 
  -9  -4   4      129.39      144.12     16.61 o 
  -8  -4   4     2229.37     2306.90     78.12 o 
  -7  -4   4      576.74      558.45     24.73 o 
  -6  -4   4      552.83      562.33     17.10 o 
  -5  -4   4      309.11      230.99     11.16 o 
  -4  -4   4      887.58      849.00     29.95 o 
  -3  -4   4     1587.31     1549.32     47.23 o 
  -2  -4   4      940.29      833.88     53.17 o 
  -1  -4   4      904.07      875.73     17.47 o 
   0  -4   4     4700.47     5034.11    108.71 o 
   1  -4   4       22.47       18.84      3.04 o 
   2  -4   4      965.68      887.85     19.31 o 
   3  -4   4       10.94       16.15      8.37 o 
   4  -4   4     2800.48     2704.68    249.29 o 
   5  -4   4     1616.68     1416.63     30.21 o 
   6  -4   4        4.32       18.14      9.55 o 
   7  -4   4     1281.43     1319.32     66.94 o 
   8  -4   4      123.66      110.36     18.18 o 
   9  -4   4      143.42      136.88     19.54 o 
  10  -4   4       47.85       45.58     43.72 o 
  11  -4   4       39.49       32.02     19.03 o 
  12  -4   4       45.39       46.04     24.23 o 
 -13  -3   4       15.11      -27.86     27.86 o 
 -12  -3   4        2.67       17.83     14.81 o 
 -11  -3   4      615.35      610.31     65.47 o 
 -10  -3   4       25.67       14.75     10.40 o 
  -9  -3   4      334.37      305.89     17.01 o 
  -8  -3   4      151.69      161.18     11.68 o 
  -7  -3   4     2531.82     2469.20     94.69 o 
  -6  -3   4      530.98      482.83     16.13 o 
  -5  -3   4      746.92      788.32     16.44 o 
  -4  -3   4    15859.28    14397.80    660.68 o 
  -3  -3   4     1228.11     1295.17     37.60 o 
  -2  -3   4     4476.52     3922.03    107.99 o 
  -1  -3   4     4871.05     4705.37     83.13 o 
   0  -3   4     2861.51     2841.96     65.02 o 
   1  -3   4     6807.97     6948.79    139.04 o 
   2  -3   4      486.38      515.69     10.30 o 
   3  -3   4      100.83       73.49      6.39 o 
   4  -3   4     1391.67     1393.62     49.49 o 
   5  -3   4     1032.82     1008.03     67.63 o 
   6  -3   4      646.65      642.11     33.48 o 
   7  -3   4        0.03       -0.01      6.17 o 
   8  -3   4     1540.18     1558.25     88.44 o 
   9  -3   4      133.48      114.13     18.20 o 
  10  -3   4      133.45      133.94     25.25 o 
  11  -3   4      210.49      263.26     30.40 o 
  12  -3   4       16.16       19.81     17.35 o 
 -13  -2   4       96.78       83.88     24.90 o 
 -12  -2   4       15.27       34.03     17.11 o 
 -11  -2   4       28.02       28.17     35.11 o 
 -10  -2   4     1233.38     1035.43    102.10 o 
  -9  -2   4        2.61       14.76      5.75 o 
  -8  -2   4      599.48      641.30     28.95 o 
  -7  -2   4      992.75      924.01     40.16 o 
  -6  -2   4      762.29      893.12     24.08 o 
  -5  -2   4     9279.40     9364.28    215.12 o 
  -4  -2   4      581.68      632.26     12.40 o 
  -3  -2   4      921.00      792.85     36.84 o 
  -2  -2   4     2558.79     2552.08     65.40 o 
  -1  -2   4     3387.34     3382.64    102.99 o 
   0  -2   4     5041.88     5050.76    247.96 o 
   1  -2   4      666.53      689.86     13.29 o 
   2  -2   4    10630.29    10854.22    407.33 o 
   3  -2   4      469.25      448.87     19.24 o 
   4  -2   4        1.94        1.92      4.21 o 
   5  -2   4     6735.78     6776.60    280.03 o 
   6  -2   4      156.72      143.00     18.48 o 
   7  -2   4      912.26      932.81     53.94 o 
   8  -2   4       62.89       85.15     17.44 o 
   9  -2   4      630.31      624.20     43.79 o 
  10  -2   4       18.25       13.35     10.97 o 
  11  -2   4        0.67       15.02     11.35 o 
  12  -2   4      164.59      443.95    203.55 o 
 -13  -1   4      137.52      140.28     38.33 o 
 -12  -1   4       31.63       46.78     17.77 o 
 -11  -1   4      649.16      629.43     34.29 o 
 -10  -1   4      118.32      122.23     12.36 o 
  -9  -1   4       34.66       30.55     14.65 o 
  -8  -1   4      499.53      471.27     25.67 o 
  -7  -1   4      717.67      681.60     46.99 o 
  -6  -1   4     2976.30     2938.92     82.49 o 
  -5  -1   4       78.82       87.86      4.55 o 
  -4  -1   4     4065.18     3884.16     80.50 o 
  -3  -1   4     1483.89     1479.91     45.91 o 
  -2  -1   4     2779.78     2641.66    144.24 o 
  -1  -1   4     4480.92     4281.32     95.50 o 
   0  -1   4      184.76      216.63      7.64 o 
   1  -1   4      644.28      731.76     42.53 o 
   2  -1   4      771.87      778.54     25.20 o 
   3  -1   4     1817.54     1835.86     72.53 o 
   4  -1   4      272.37      244.66     13.94 o 
   5  -1   4       71.65       67.43      9.51 o 
   6  -1   4     3355.45     3395.81    143.74 o 
   7  -1   4      104.88      107.65     31.92 o 
   8  -1   4      113.10       98.07     15.37 o 
   9  -1   4      173.90      200.59     27.61 o 
  10  -1   4       52.33       47.77     15.54 o 
  11  -1   4      191.88      198.15     24.43 o 
 -13   0   4       33.89        4.48     19.66 o 
 -12   0   4      261.11      240.56     21.74 o 
 -11   0   4      353.10      307.64     22.94 o 
 -10   0   4     1020.99     1003.39     48.74 o 
  -9   0   4      705.70      710.48     29.66 o 
  -8   0   4      196.00      208.16     13.13 o 
  -7   0   4     1974.51     1875.09    146.84 o 
  -6   0   4       23.37       17.79      5.58 o 
  -5   0   4      699.46      805.69     28.43 o 
  -4   0   4     1882.85     1872.80    112.99 o 
  -3   0   4     4776.63     4926.26    127.14 o 
  -2   0   4      370.16      332.90      7.46 o 
  -1   0   4        0.90       11.29      5.94 o 
   0   0   4     4698.24     4800.21    358.52 o 
   1   0   4     2091.24     2183.36     40.14 o 
   2   0   4     3395.30     3797.48    136.42 o 
   3   0   4     5846.86     5749.95    105.74 o 
   4   0   4       81.08       84.55      7.41 o 
   5   0   4      221.45      239.34     16.18 o 
   6   0   4        9.14       -0.43      7.10 o 
   7   0   4     1043.87      967.63     58.85 o 
   8   0   4        4.99       11.30     24.18 o 
   9   0   4       76.04       72.71     16.26 o 
  10   0   4      386.89      361.31     39.92 o 
  11   0   4       11.36       33.22     18.96 o 
 -13   1   4      210.49      184.31     28.49 o 
 -12   1   4        0.58       18.28     13.26 o 
 -11   1   4       30.99       50.76     11.52 o 
 -10   1   4       47.13       72.20      9.89 o 
  -9   1   4      863.44      865.96     35.12 o 
  -8   1   4       21.67       21.48     11.15 o 
  -7   1   4      212.23      216.74     11.04 o 
  -6   1   4     9685.95     9839.29    384.11 o 
  -5   1   4       11.71       15.87      6.87 o 
  -4   1   4     2736.78     2988.19    160.04 o 
  -3   1   4     5470.89     5416.70    182.87 o 
  -2   1   4      558.04      514.82     24.48 o 
   0   1   4      477.27      511.56     14.99 o 
   1   1   4     3151.67     3159.09    190.59 o 
   2   1   4     1316.56     1613.12     76.64 o 
   3   1   4      206.88      170.47     10.15 o 
   4   1   4      475.66      395.46     13.86 o 
   5   1   4       13.09       19.18      4.09 o 
   6   1   4     1651.99     1663.57     79.19 o 
   7   1   4     1114.03     1077.82     59.43 o 
   8   1   4       27.60       55.79     54.31 o 
   9   1   4      441.84      406.88     66.12 o 
  10   1   4       67.60       77.74     21.30 o 
  11   1   4      206.41      196.99     39.21 o 
 -13   2   4       10.60       12.49     11.53 o 
 -12   2   4      433.35      426.57     32.13 o 
 -11   2   4       65.87       75.11     12.94 o 
 -10   2   4       49.52       58.68     10.92 o 
  -9   2   4     1249.74     1275.78     48.20 o 
  -8   2   4        8.58        2.50      5.11 o 
  -7   2   4      114.54      134.44     13.96 o 
  -6   2   4      823.05      791.82     24.82 o 
  -5   2   4     5397.64     5628.75    141.19 o 
  -4   2   4      728.48      827.15     49.84 o 
  -3   2   4      237.81      209.61     14.43 o 
  -2   2   4     3939.08     3670.99     64.07 o 
  -1   2   4       29.21       32.56      2.66 o 
   0   2   4     6825.15     7099.80    203.65 o 
   1   2   4     1021.33      941.11     41.24 o 
   2   2   4     4932.06     5495.20    134.59 o 
   3   2   4      713.45      640.22     61.96 o 
   4   2   4        6.23       24.12     13.15 o 
   5   2   4      501.51      446.45     14.18 o 
   6   2   4      105.39       91.73     19.66 o 
   7   2   4      386.44      393.75     33.92 o 
   8   2   4      965.24     1074.65     70.24 o 
   9   2   4        0.29      -15.14     15.71 o 
  10   2   4      208.56      180.26     24.95 o 
  11   2   4        0.79       26.11     23.72 o 
 -13   3   4        4.66       -7.72     10.70 o 
 -12   3   4       39.04       42.82     12.72 o 
 -11   3   4      336.28      394.42     32.21 o 
 -10   3   4        1.31        7.90      8.18 o 
  -9   3   4      333.33      335.19     18.09 o 
  -8   3   4     2555.33     2647.97     90.57 o 
  -7   3   4      108.27       99.24      7.63 o 
  -6   3   4      548.77      524.63     17.42 o 
  -5   3   4     1162.70     1116.23     49.45 o 
  -4   3   4      840.87      925.44     42.46 o 
  -3   3   4       97.64       89.09      4.50 o 
  -2   3   4       48.15       40.55      4.63 o 
  -1   3   4     2733.46     2782.96     55.39 o 
   0   3   4       30.74       43.79      6.76 o 
   1   3   4     3198.69     2962.03    368.92 o 
   2   3   4     2333.68     2366.14     62.98 o 
   3   3   4      565.00      599.10     18.95 o 
   4   3   4     3209.89     3259.20     96.88 o 
   5   3   4      529.86      498.09     19.99 o 
   6   3   4       14.77       22.36      6.52 o 
   7   3   4      380.03      442.35     65.51 o 
   8   3   4       47.67       76.37     16.11 o 
   9   3   4       22.11       41.18     17.71 o 
  10   3   4       41.79       17.53     17.99 o 
 -13   4   4       13.66       -6.30     13.28 o 
 -12   4   4       85.69       70.56     14.83 o 
 -11   4   4      384.01      347.82     22.32 o 
 -10   4   4       22.62       28.74     12.48 o 
  -9   4   4      352.85      356.78     25.55 o 
  -8   4   4        7.35       22.80      5.82 o 
  -7   4   4      716.66      687.55     24.49 o 
  -6   4   4      226.45      248.24     24.05 o 
  -5   4   4      765.70      778.11     23.95 o 
  -4   4   4     6690.81     6273.65    398.01 o 
  -3   4   4     2855.68     3058.96    121.26 o 
  -2   4   4     4668.00     4705.81    155.74 o 
  -1   4   4      651.31      652.74     31.20 o 
   0   4   4       75.72       76.54      7.22 o 
   1   4   4     3208.57     3583.55    172.09 o 
   2   4   4       50.55       57.71      5.75 o 
   3   4   4      283.54      286.89     13.98 o 
   4   4   4       97.20      118.34      9.07 o 
   5   4   4      464.00      482.56     21.19 o 
   6   4   4      199.45      183.00     14.48 o 
   7   4   4       26.71       50.79     16.71 o 
   8   4   4      684.61      687.32     56.51 o 
   9   4   4      198.38      200.34     30.61 o 
  10   4   4        8.66       17.61     17.69 o 
 -13   5   4      167.63      201.39     45.09 o 
 -12   5   4       13.63        4.94     12.42 o 
 -11   5   4      293.88      260.63     29.21 o 
 -10   5   4      579.25      540.51     30.13 o 
  -9   5   4      236.46      204.44     17.43 o 
  -8   5   4      478.96      471.70     20.34 o 
  -7   5   4      640.82      634.63     37.33 o 
  -6   5   4        8.41        5.82      3.43 o 
  -5   5   4     2216.38     2385.00     96.84 o 
  -4   5   4      160.69      188.89     16.17 o 
  -3   5   4      405.48      391.25     18.52 o 
  -2   5   4      176.20      175.40     12.29 o 
  -1   5   4     3738.50     3693.38     83.19 o 
   0   5   4     1506.38     1407.67     36.28 o 
   1   5   4       45.02       64.57     10.19 o 
   2   5   4     1190.68     1258.65     41.43 o 
   3   5   4      330.39      350.62     17.69 o 
   4   5   4       50.83       50.01      8.39 o 
   5   5   4      641.44      619.67     29.57 o 
   6   5   4        3.69       -0.03      8.53 o 
   7   5   4        2.86        2.18      9.02 o 
   8   5   4       19.37       26.76     16.85 o 
   9   5   4      279.22      312.14     41.90 o 
 -13   6   4       69.66       81.60     31.50 o 
 -12   6   4       24.85       31.73     44.44 o 
 -11   6   4      214.98      209.74     24.60 o 
 -10   6   4       70.75       72.39     17.54 o 
  -9   6   4      220.84      207.18     20.53 o 
  -8   6   4       23.95       24.68     12.78 o 
  -7   6   4     1203.78     1145.69     58.00 o 
  -6   6   4      968.07     1086.19     60.39 o 
  -5   6   4       35.69       35.59      7.33 o 
  -4   6   4     2043.39     2050.22     89.60 o 
  -3   6   4      315.20      280.99     18.38 o 
  -2   6   4      330.00      307.43     15.02 o 
  -1   6   4     1859.09     1662.94    185.68 o 
   0   6   4     1018.39     1034.94     42.44 o 
   1   6   4      326.30      335.19     16.82 o 
   2   6   4       25.98       49.10     14.04 o 
   3   6   4     1653.88     1732.37     63.82 o 
   4   6   4       43.94       43.75      9.45 o 
   5   6   4      590.55      664.12     31.70 o 
   6   6   4      588.84      635.80     34.69 o 
   7   6   4       11.90        0.68     27.97 o 
   8   6   4       54.80       81.43     23.26 o 
   9   6   4       61.39       71.80     20.99 o 
 -12   7   4      133.93      156.34     59.59 o 
 -11   7   4        0.47       -4.47     10.80 o 
 -10   7   4      965.40      980.34     73.18 o 
  -9   7   4      528.87      550.65     45.96 o 
  -8   7   4        1.58       21.62     10.83 o 
  -7   7   4      358.41      424.94     31.13 o 
  -6   7   4        1.34        2.55     22.89 o 
  -5   7   4      344.93      294.29     24.34 o 
  -4   7   4       10.57       15.25      8.59 o 
  -3   7   4     1007.99      949.36     43.31 o 
  -2   7   4      255.16      229.73     17.74 o 
  -1   7   4      549.18      542.53     28.52 o 
   0   7   4     3732.69     3785.09    110.23 o 
   1   7   4     2657.06     2738.25     94.06 o 
   2   7   4      616.43      645.67     35.46 o 
   3   7   4      777.80      742.17     32.11 o 
   4   7   4      522.04      514.15     28.13 o 
   5   7   4       94.73       99.33     13.64 o 
   6   7   4       32.45       18.33      9.82 o 
   7   7   4      251.76      295.74     41.64 o 
   8   7   4        0.17      -27.02     27.02 o 
 -12   8   4       12.67       -5.36     12.22 o 
 -11   8   4       27.91       30.21     15.10 o 
 -10   8   4       22.07       23.64     11.56 o 
  -9   8   4      291.87      332.21     50.21 o 
  -8   8   4      206.90      224.17     49.57 o 
  -7   8   4      330.02      371.85    114.74 o 
  -6   8   4      974.47      967.52     89.91 o 
  -5   8   4      211.84      229.01     17.99 o 
  -4   8   4      212.53      250.09     20.62 o 
  -3   8   4     1361.96     1332.23     68.85 o 
  -2   8   4       62.29       63.00     16.66 o 
  -1   8   4        0.92       25.28     18.45 o 
   0   8   4      531.47      504.23     32.86 o 
   1   8   4      393.31      417.44     20.39 o 
   2   8   4      191.61      222.40     15.21 o 
   3   8   4       66.27       95.30     15.75 o 
   4   8   4      122.67      162.66     18.66 o 
   5   8   4       73.18       95.03     16.44 o 
   6   8   4      246.78      229.73     20.78 o 
   7   8   4      193.10      186.45     39.70 o 
 -11   9   4       31.92       11.47     20.84 o 
 -10   9   4        0.98      -15.74     16.01 o 
  -9   9   4      197.91      245.40     53.02 o 
  -8   9   4       96.06      111.61     27.63 o 
  -7   9   4       21.98       71.33     36.09 o 
  -6   9   4       22.68       31.94     11.92 o 
  -5   9   4      437.57      416.14     36.60 o 
  -4   9   4      231.57      248.06     24.46 o 
  -3   9   4      977.13     1002.57     61.03 o 
  -2   9   4      422.16      394.15     26.27 o 
  -1   9   4      344.76      371.96     26.47 o 
   0   9   4      137.50      130.63     18.39 o 
   1   9   4      124.87      113.05     25.35 o 
   2   9   4      144.27      161.93     15.37 o 
   3   9   4      378.19      324.70     46.33 o 
   4   9   4        0.91       -1.04      9.77 o 
   5   9   4      258.20      242.17     21.37 o 
   6   9   4        9.12       31.88     17.06 o 
   7   9   4       16.32       48.35     28.39 o 
 -10  10   4      216.74      245.91     38.86 o 
  -9  10   4      148.74      137.35     20.52 o 
  -8  10   4      436.13      476.28     37.57 o 
  -7  10   4       42.56       39.98     17.93 o 
  -6  10   4      458.96      503.82     39.51 o 
  -5  10   4      266.59      270.36     29.69 o 
  -4  10   4      236.52      212.74     26.06 o 
  -3  10   4      209.49      243.21     45.62 o 
  -2  10   4       22.48       13.07     11.88 o 
  -1  10   4      214.71      189.26     17.72 o 
   0  10   4      109.01       93.64     18.00 o 
   1  10   4      215.75      218.31     44.63 o 
   2  10   4      239.10      262.77     29.28 o 
   3  10   4      117.62      118.01     21.24 o 
   4  10   4      301.42      228.32     29.31 o 
   5  10   4       26.74       40.95     16.61 o 
   6  10   4       70.84      120.62     38.56 o 
 -10  11   4       15.69       23.36     19.45 o 
  -9  11   4       45.93       21.36     18.77 o 
  -8  11   4        0.79       21.18     26.80 o 
  -7  11   4      261.76      252.18     35.19 o 
  -6  11   4       54.19       74.33     17.29 o 
  -5  11   4      137.10      150.11     25.75 o 
  -4  11   4      216.72      260.49     31.27 o 
  -3  11   4       86.16       76.65     18.51 o 
  -2  11   4      352.70      360.96     31.03 o 
  -1  11   4       65.76       60.05     14.30 o 
   0  11   4        9.41        9.41     10.13 o 
   1  11   4       77.30       78.87     29.95 o 
   2  11   4      128.19      134.81     23.74 o 
   3  11   4       43.54       57.41     34.50 o 
   4  11   4       99.60      116.10     17.54 o 
  -8  12   4       76.29       64.95     23.43 o 
  -7  12   4       83.08       94.82     26.38 o 
  -6  12   4        1.25       -8.46     30.67 o 
  -5  12   4       30.17        5.14     14.50 o 
  -4  12   4        6.78      -10.88     10.88 o 
  -3  12   4      145.80      106.28     18.57 o 
  -2  12   4       24.24       36.23     16.85 o 
  -1  12   4      269.18      275.17     33.29 o 
   0  12   4       71.51       77.24     16.25 o 
   1  12   4       41.82       55.37     15.79 o 
   2  12   4      319.01      300.52     29.34 o 
   3  12   4       25.89       29.03     17.33 o 
  -7  13   4      184.61      208.06     37.79 o 
  -6  13   4      211.62      233.71     32.62 o 
  -5  13   4       32.82       34.96     17.72 o 
  -4  13   4      196.94      193.17     29.15 o 
  -3  13   4       13.34        4.67     24.03 o 
  -2  13   4        0.53        3.77     14.08 o 
  -1  13   4       55.48       24.39     16.73 o 
   0  13   4       35.31       37.84     18.45 o 
   1  13   4        0.24       39.96     41.41 o 
  -1 -16   5      131.14      100.05     40.54 o 
   0 -16   5       60.19       60.04     32.79 o 
   1 -16   5        9.98       43.95     31.20 o 
   2 -16   5        0.64       17.08     26.26 o 
   3 -16   5       95.36       85.64     36.89 o 
  -4 -15   5      159.27      161.23     48.73 o 
  -3 -15   5       25.44       -4.78     24.52 o 
  -2 -15   5        8.70       40.76     30.89 o 
  -1 -15   5        0.03       13.66     23.99 o 
   0 -15   5      272.29      237.22     51.16 o 
   1 -15   5        7.09        5.77     11.46 o 
   2 -15   5        3.12       -1.07     11.03 o 
   3 -15   5      140.93      177.33     22.58 o 
   4 -15   5       49.82       78.36     17.02 o 
   5 -15   5        1.79       -3.30     10.08 o 
   6 -15   5        0.61        7.59     19.05 o 
  -6 -14   5      110.91       94.27     21.61 o 
  -5 -14   5        3.75        6.51     15.01 o 
  -4 -14   5       57.11       51.34     16.62 o 
  -3 -14   5        5.51       -9.70     13.62 o 
  -2 -14   5      407.12      385.73     38.28 o 
  -1 -14   5       31.40       37.79     13.58 o 
   0 -14   5      104.71       81.60     11.22 o 
   1 -14   5      364.25      387.79     25.27 o 
   2 -14   5       12.72       10.95      8.72 o 
   3 -14   5       92.48       96.44     19.20 o 
   4 -14   5      461.53      444.70     45.39 o 
   5 -14   5       43.95       38.55     14.91 o 
   6 -14   5       51.90       46.03     15.60 o 
   7 -14   5        1.92       30.52     23.46 o 
  -7 -13   5        0.05        1.19     15.64 o 
  -6 -13   5        0.58        6.71     24.44 o 
  -5 -13   5      487.84      451.66     47.14 o 
  -4 -13   5       72.49       61.85     21.37 o 
  -3 -13   5       75.86       79.54     18.70 o 
  -2 -13   5       98.51      119.03     16.62 o 
  -1 -13   5        5.12       21.95      9.72 o 
   0 -13   5      557.56      573.61     29.65 o 
   1 -13   5      139.27      135.99     13.32 o 
   2 -13   5      166.75      176.13     15.97 o 
   3 -13   5      111.90      120.96     15.13 o 
   4 -13   5       62.73       96.29     43.61 o 
   5 -13   5      404.00      396.65     22.72 o 
   6 -13   5        0.76      -11.49     11.49 o 
   7 -13   5      320.52      289.59     37.42 o 
   8 -13   5      158.97      165.33     41.60 o 
  -8 -12   5      136.27      153.03     32.04 o 
  -7 -12   5       31.98       45.24     19.91 o 
  -6 -12   5       32.61       43.99     27.37 o 
  -5 -12   5      184.67      182.69     22.64 o 
  -4 -12   5      227.97      213.46     27.58 o 
  -3 -12   5      495.55      479.49     35.93 o 
  -2 -12   5        5.95       12.10      5.69 o 
  -1 -12   5     1394.37     1433.69     55.62 o 
   0 -12   5       14.79       21.59      6.69 o 
   1 -12   5       11.20       -3.86      6.39 o 
   2 -12   5       53.08       64.67      8.92 o 
   3 -12   5       10.28        7.71      5.71 o 
   4 -12   5      924.33      889.95     48.63 o 
   5 -12   5       38.35       42.66      9.46 o 
   6 -12   5        5.72       10.70     14.65 o 
   7 -12   5      200.31      215.79     23.71 o 
   8 -12   5      140.06      126.39     33.70 o 
   9 -12   5      118.23      126.01     35.83 o 
  -9 -11   5        2.74        5.82     13.82 o 
  -8 -11   5        9.80       44.19     48.54 o 
  -7 -11   5      282.53      325.64     58.91 o 
  -6 -11   5       65.11       81.03     41.71 o 
  -5 -11   5       53.24       59.92     46.76 o 
  -4 -11   5      401.93      407.74     28.24 o 
  -3 -11   5       16.37        3.88     10.10 o 
  -2 -11   5     1399.91     1401.46     58.46 o 
  -1 -11   5      300.96      290.64     21.32 o 
   0 -11   5     1131.52     1303.15     51.85 o 
   1 -11   5      926.39      954.38     37.94 o 
   2 -11   5      873.23      856.11     33.32 o 
   3 -11   5      303.34      291.24     15.60 o 
   4 -11   5        8.35       16.37      9.26 o 
   5 -11   5      842.04      803.56     34.37 o 
   6 -11   5       80.84       72.11     10.75 o 
   7 -11   5        4.28        0.07     16.13 o 
   8 -11   5      427.15      404.44     37.31 o 
   9 -11   5        7.44       22.20     17.23 o 
 -10 -10   5       38.67       46.01     17.78 o 
  -9 -10   5       13.84       -6.89     12.28 o 
  -8 -10   5      316.21      364.36     36.44 o 
  -7 -10   5        9.79       24.35     15.71 o 
  -6 -10   5      250.81      231.09     25.06 o 
  -5 -10   5      111.58      355.15    152.84 o 
  -4 -10   5      729.48      746.67     48.81 o 
  -3 -10   5     1247.20     1174.41     67.33 o 
  -2 -10   5      164.97      158.76     12.46 o 
  -1 -10   5      852.42      850.77     30.24 o 
   0 -10   5      918.65      995.71     34.33 o 
   1 -10   5       60.97       67.34      8.37 o 
   2 -10   5     4474.21     4747.11    155.81 o 
   3 -10   5      461.70      445.59     19.76 o 
   4 -10   5      112.82      111.47     11.44 o 
   5 -10   5      303.65      314.45     16.81 o 
   6 -10   5      867.86      836.00     43.76 o 
   7 -10   5        0.21       17.59      9.28 o 
   8 -10   5       12.43       25.37     24.25 o 
   9 -10   5      515.26      432.45     40.97 o 
  10 -10   5        0.13       20.10     15.34 o 
 -10  -9   5        4.62       11.10     12.87 o 
  -9  -9   5      127.10       99.96     26.23 o 
  -8  -9   5       45.68       66.86     16.19 o 
  -7  -9   5      681.71      637.93     43.42 o 
  -6  -9   5     1151.28     1141.18     66.99 o 
  -5  -9   5       26.97       24.29     11.73 o 
  -4  -9   5     1397.95     1497.15     77.31 o 
  -3  -9   5       64.73       59.00      6.11 o 
  -2  -9   5       16.08       14.75      4.74 o 
  -1  -9   5      986.68     1146.78     39.30 o 
   0  -9   5      723.30      749.84     30.88 o 
   1  -9   5      165.04      169.44      9.78 o 
   2  -9   5      102.54      106.40      9.09 o 
   3  -9   5     2326.38     2325.33     74.85 o 
   4  -9   5        4.76        2.97      4.63 o 
   5  -9   5      101.79      103.03     10.81 o 
   6  -9   5     1477.42     1387.78     51.14 o 
   7  -9   5       54.57       74.35     22.51 o 
   8  -9   5      211.91      192.47     20.64 o 
   9  -9   5       33.53       71.10     18.41 o 
  10  -9   5      178.94      163.14     27.70 o 
 -11  -8   5      118.94      129.36     29.91 o 
 -10  -8   5      156.50      138.24     27.08 o 
  -9  -8   5      127.55      110.75     24.18 o 
  -8  -8   5        1.25       -3.19     28.66 o 
  -7  -8   5      397.38      366.56     28.27 o 
  -6  -8   5       68.82       82.58     14.22 o 
  -5  -8   5      109.99      127.79     15.83 o 
  -4  -8   5       33.60       23.99      8.06 o 
  -3  -8   5     3194.52     3179.05     75.20 o 
  -2  -8   5      270.43      240.19     13.94 o 
  -1  -8   5        2.55       -0.14      3.02 o 
   0  -8   5     3148.39     3315.03     92.22 o 
   1  -8   5      236.23      246.20     12.07 o 
   2  -8   5      168.49      188.65     11.14 o 
   3  -8   5      487.91      479.79     19.06 o 
   4  -8   5      670.20      638.52     31.80 o 
   5  -8   5       14.78       41.27      9.99 o 
   6  -8   5       52.14       51.43      8.33 o 
   7  -8   5     1301.81     1339.71     76.55 o 
   8  -8   5        0.24        7.29     15.64 o 
   9  -8   5      501.82      503.38     40.58 o 
  10  -8   5      110.33      144.52     22.45 o 
  11  -8   5        7.06       -9.12     24.86 o 
 -11  -7   5       65.18       38.24     18.60 o 
 -10  -7   5      116.60      131.49     25.22 o 
  -9  -7   5     1376.11     1310.97     93.22 o 
  -8  -7   5        5.43       24.04     13.17 o 
  -7  -7   5       53.04       62.54     26.30 o 
  -6  -7   5     1678.74     1773.79     98.34 o 
  -5  -7   5      252.85      257.40     19.25 o 
  -4  -7   5      100.68      129.38     12.51 o 
  -3  -7   5      383.75      370.04      8.67 o 
  -2  -7   5     2217.74     2351.79     51.56 o 
  -1  -7   5      376.79      410.93     12.28 o 
   0  -7   5      138.69      122.62      6.63 o 
   1  -7   5     4651.97     4876.89    141.48 o 
   2  -7   5       46.93       45.02      5.90 o 
   3  -7   5      715.11      664.12     46.19 o 
   4  -7   5     1720.24     1700.61     54.68 o 
   5  -7   5      126.32      126.44      8.39 o 
   6  -7   5     1016.50     1011.94     47.23 o 
   7  -7   5      168.33      183.76     19.19 o 
   8  -7   5      147.26      159.25     20.21 o 
   9  -7   5       78.64      121.68     21.52 o 
  10  -7   5      100.36      135.10     29.33 o 
  11  -7   5      182.58      196.03     71.24 o 
 -12  -6   5      286.67      287.13     39.93 o 
 -11  -6   5       16.30       55.19     59.32 o 
 -10  -6   5       38.65       43.49     16.17 o 
  -9  -6   5      367.69      371.23     36.00 o 
  -8  -6   5      910.59      835.16     50.02 o 
  -7  -6   5        3.50        7.14     15.56 o 
  -6  -6   5       15.54        6.08      6.96 o 
  -5  -6   5     3843.26     3824.27    152.72 o 
  -4  -6   5      439.33      439.48     22.28 o 
  -3  -6   5     1047.23     1084.56     40.03 o 
  -2  -6   5     2622.92     2564.24    105.71 o 
  -1  -6   5      245.15      213.80      8.99 o 
   0  -6   5     2483.91     2563.94     68.09 o 
   1  -6   5        6.22       18.38     12.71 o 
   2  -6   5     1176.42     1061.08     36.84 o 
   3  -6   5      655.11      664.35     30.72 o 
   4  -6   5      772.93      709.54     20.74 o 
   5  -6   5      969.75      885.71     25.96 o 
   6  -6   5      187.14      206.66     17.75 o 
   7  -6   5     1142.99     1222.47    171.90 o 
   8  -6   5       58.89       83.74     19.29 o 
   9  -6   5       38.51       25.09     17.38 o 
  10  -6   5      357.73      410.33     38.72 o 
  11  -6   5       28.11       32.15     16.09 o 
 -12  -5   5       13.02      -10.31     15.21 o 
 -11  -5   5      803.38      765.27     62.58 o 
 -10  -5   5       13.60       14.89     13.33 o 
  -9  -5   5       17.71       -1.23     14.19 o 
  -8  -5   5      307.84      312.46     21.72 o 
  -7  -5   5       40.95       62.01     13.07 o 
  -6  -5   5      440.31      450.60     28.89 o 
  -5  -5   5      306.13      273.80     17.50 o 
  -4  -5   5     2180.90     2033.94     69.76 o 
  -3  -5   5     1027.64     1098.99     39.29 o 
  -2  -5   5     1071.10     1094.65     23.20 o 
  -1  -5   5     5495.65     6071.93    302.76 o 
   0  -5   5        1.57        3.08      2.80 o 
   1  -5   5      302.22      198.50     14.19 o 
   2  -5   5      389.89      362.78     14.20 o 
   3  -5   5      103.85       89.97      4.98 o 
   4  -5   5     2889.40     2714.00     63.79 o 
   5  -5   5      273.83      240.93     34.12 o 
   6  -5   5      262.93      276.56     25.34 o 
   7  -5   5       11.85       33.73     16.85 o 
   8  -5   5      443.05      406.71     31.13 o 
   9  -5   5       52.23       82.60     16.89 o 
  10  -5   5        7.16       25.38     13.09 o 
  11  -5   5      478.92      461.50     65.51 o 
 -13  -4   5       24.23       46.15     21.41 o 
 -12  -4   5       18.25       15.03     13.24 o 
 -11  -4   5       43.82       71.27     37.54 o 
 -10  -4   5      685.83      565.24     46.80 o 
  -9  -4   5      158.26      168.46     21.97 o 
  -8  -4   5       24.39       11.06     10.21 o 
  -7  -4   5     2202.73     2302.22    108.40 o 
  -6  -4   5      390.12      460.62     22.73 o 
  -5  -4   5     1849.12     1763.47     70.37 o 
  -4  -4   5     7204.08     7478.03    278.78 o 
  -3  -4   5       18.32       18.54      8.35 o 
  -2  -4   5     2491.07     2433.14     47.71 o 
  -1  -4   5       89.06       94.15      4.55 o 
   0  -4   5     2803.84     2699.44     56.30 o 
   1  -4   5      156.98      181.52      6.00 o 
   2  -4   5     1463.32     1377.13     30.70 o 
   3  -4   5     3773.85     3860.35     82.24 o 
   4  -4   5      113.50      112.55      9.44 o 
   5  -4   5     2188.99     2113.49     84.31 o 
   6  -4   5      546.55      564.43     36.15 o 
   7  -4   5       67.09       68.75     15.06 o 
   8  -4   5      783.39      783.23     55.68 o 
   9  -4   5       11.22       20.77     21.98 o 
  10  -4   5        8.78       23.83     25.77 o 
  11  -4   5        6.57       28.09     17.53 o 
 -13  -3   5      161.97      172.36     49.80 o 
 -12  -3   5       33.37       23.90     16.89 o 
 -11  -3   5       56.02       72.27     15.45 o 
 -10  -3   5      321.39      353.81     36.02 o 
  -9  -3   5        2.18       31.96     44.44 o 
  -8  -3   5      892.88      845.44     26.20 o 
  -7  -3   5      123.63      120.25     11.34 o 
  -6  -3   5      355.47      295.15     17.69 o 
  -5  -3   5     1190.93     1064.09     80.23 o 
  -4  -3   5     1449.68     1209.78     70.90 o 
  -3  -3   5       46.18       58.57      3.76 o 
  -2  -3   5      153.86      142.57      8.62 o 
  -1  -3   5     7654.74     7931.60    186.60 o 
   0  -3   5     1516.20     1545.27     40.69 o 
   1  -3   5     1029.54     1102.99     23.70 o 
   2  -3   5     4478.08     4252.43     83.59 o 
   3  -3   5     1343.90     1413.36     89.23 o 
   4  -3   5       62.64       79.92     10.67 o 
   5  -3   5        8.87       13.79      6.74 o 
   6  -3   5      589.83      612.97     54.69 o 
   7  -3   5      449.90      400.63     52.07 o 
   8  -3   5      225.25      189.33     31.43 o 
   9  -3   5      988.33     1041.48     75.79 o 
  10  -3   5        0.01      -13.47     13.47 o 
  11  -3   5       43.72       34.38     16.82 o 
 -13  -2   5        8.26       27.60     26.19 o 
 -12  -2   5       69.32       79.35     26.34 o 
 -11  -2   5       42.86       27.72     14.62 o 
 -10  -2   5      143.91      144.92     20.56 o 
  -9  -2   5      430.92      447.94     20.74 o 
  -8  -2   5       31.68       40.80     10.69 o 
  -7  -2   5     2853.11     2837.51     78.16 o 
  -6  -2   5      136.03      122.86     13.18 o 
  -5  -2   5     3238.55     3404.12     71.53 o 
  -4  -2   5      264.41      207.92      5.41 o 
  -3  -2   5      668.26      699.83     25.14 o 
  -2  -2   5       55.61       45.83      4.49 o 
  -1  -2   5        5.96       10.97      2.64 o 
   0  -2   5     2499.90     2429.25     63.94 o 
   1  -2   5        5.27       13.62      4.37 o 
   2  -2   5     2913.25     3085.43     87.46 o 
   3  -2   5     6032.93     6165.83    225.79 o 
   4  -2   5        2.22       -5.90      5.90 o 
   5  -2   5      603.13      556.02     34.88 o 
   6  -2   5      323.67      295.08     25.31 o 
   7  -2   5       12.51       26.38     13.03 o 
   8  -2   5       98.14      101.27     20.19 o 
   9  -2   5       64.60       69.25     16.25 o 
  10  -2   5      451.81      455.63     46.87 o 
  11  -2   5        0.45      -13.79     13.79 o 
 -13  -1   5      226.01      225.45     32.91 o 
 -12  -1   5       94.39      115.49     16.76 o 
 -11  -1   5      151.61      140.15     23.40 o 
 -10  -1   5      107.59      150.21     17.71 o 
  -9  -1   5       78.81       71.19      7.81 o 
  -8  -1   5      446.45      445.88     20.09 o 
  -7  -1   5      129.44      146.84     10.24 o 
  -6  -1   5     2246.69     2195.14     54.56 o 
  -5  -1   5     2019.87     2275.67     67.25 o 
  -4  -1   5      908.57      945.10     19.94 o 
  -3  -1   5     6751.74     6366.45    156.80 o 
  -2  -1   5      247.91      251.15      9.23 o 
  -1  -1   5     1065.91     1061.34     45.44 o 
   0  -1   5    10032.68    10327.33    305.35 o 
   1  -1   5     1682.98     1635.15     60.46 o 
   2  -1   5       28.47       33.40      3.54 o 
   3  -1   5       75.59       96.69      9.02 o 
   4  -1   5     2395.26     2340.98     96.72 o 
   5  -1   5      216.04      193.94     15.48 o 
   6  -1   5     1037.16     1012.91     55.84 o 
   7  -1   5      333.63      355.09     31.43 o 
   8  -1   5       18.39       54.98     13.68 o 
   9  -1   5      494.87      444.10     41.73 o 
  10  -1   5       33.31       38.71     18.60 o 
  11  -1   5        0.34       28.02     15.41 o 
 -13   0   5        1.21        5.45     19.43 o 
 -12   0   5      314.40      382.25     35.67 o 
 -11   0   5       97.58      109.14     14.27 o 
 -10   0   5      288.92      233.18     17.97 o 
  -9   0   5     2193.25     2240.10     80.48 o 
  -8   0   5      114.78      112.28      8.77 o 
  -7   0   5       25.74       10.42      7.17 o 
  -6   0   5     1160.76     1278.99     49.67 o 
  -5   0   5      523.42      628.37     25.18 o 
  -4   0   5      173.50      169.48     15.33 o 
  -3   0   5      638.34      591.99     23.53 o 
  -2   0   5     7567.63     6737.42    668.57 o 
  -1   0   5      867.92      925.16     19.00 o 
   0   0   5     1348.66     1476.01     42.43 o 
   1   0   5     1090.12     1031.18     32.04 o 
   2   0   5      127.53      148.64      6.19 o 
   3   0   5     3533.65     3500.65    100.56 o 
   4   0   5     1678.31     1654.94     78.68 o 
   5   0   5       33.71       11.02     12.18 o 
   6   0   5      489.80      516.45     30.33 o 
   7   0   5      105.06      128.06     19.93 o 
   8   0   5      566.18      633.27     50.58 o 
   9   0   5       58.82       50.70     13.23 o 
  10   0   5      159.12      163.81     28.59 o 
  11   0   5      179.45      189.38     33.34 o 
 -13   1   5        2.16       -0.54     12.23 o 
 -12   1   5      472.86      453.06     32.40 o 
 -11   1   5       10.35      -10.86     10.86 o 
 -10   1   5       73.91       69.63     10.34 o 
  -9   1   5       18.82       29.74      6.95 o 
  -8   1   5     2132.43     2256.46     77.50 o 
  -7   1   5       51.89       60.08      7.05 o 
  -6   1   5     1060.87     1041.49     31.37 o 
  -5   1   5     1354.48     1329.72     44.28 o 
  -4   1   5      972.99     1023.29     23.91 o 
  -3   1   5     1948.39     1886.44     51.73 o 
  -2   1   5     1541.67     1598.72     65.55 o 
  -1   1   5     3329.07     3538.44     98.81 o 
   0   1   5     1089.80     1078.08     30.80 o 
   1   1   5     1481.67     1696.21     39.59 o 
   2   1   5     4021.89     4353.00    108.00 o 
   3   1   5      118.75      119.86      6.49 o 
   4   1   5     1161.31     1024.43     46.83 o 
   5   1   5     1002.12     1062.70     54.34 o 
   6   1   5       18.41       23.88     21.56 o 
   7   1   5     1164.76     1176.44     71.52 o 
   8   1   5       28.37       29.53     12.64 o 
   9   1   5       58.97       65.17     17.03 o 
  10   1   5      254.89      227.96     29.50 o 
 -13   2   5        0.24       -7.62     12.05 o 
 -12   2   5       55.90       78.35     12.98 o 
 -11   2   5      475.36      508.61     32.14 o 
 -10   2   5        6.57        2.47      6.34 o 
  -9   2   5      169.90      165.90     13.27 o 
  -8   2   5      628.71      617.34     24.63 o 
  -7   2   5       28.27       27.81      6.09 o 
  -6   2   5        5.39        8.67      5.64 o 
  -5   2   5     1287.35     1366.13     36.16 o 
  -4   2   5     1768.08     1726.85     74.84 o 
  -3   2   5      347.76      364.46      9.72 o 
  -2   2   5     2196.55     2207.73     47.46 o 
  -1   2   5     1012.86      941.42     30.94 o 
   0   2   5     3585.20     4006.82    126.13 o 
   1   2   5     3675.15     3839.17     96.17 o 
   2   2   5      153.97      158.04      9.77 o 
   3   2   5       12.07       16.61      6.78 o 
   4   2   5     1198.15     1193.52     80.71 o 
   5   2   5      392.54      315.50     23.83 o 
   6   2   5       97.38      105.46     15.05 o 
   7   2   5        0.50       22.17     15.33 o 
   8   2   5      414.43      390.15     33.80 o 
   9   2   5        8.04       23.11     19.20 o 
  10   2   5       74.24       89.31     24.02 o 
 -13   3   5       71.22       73.46     16.04 o 
 -12   3   5        1.49        8.96     10.09 o 
 -11   3   5        1.36        1.17      8.89 o 
 -10   3   5      512.66      541.50     31.13 o 
  -9   3   5       19.74       43.21     12.85 o 
  -8   3   5     1057.59     1123.79     50.73 o 
  -7   3   5     2451.99     2715.18     85.17 o 
  -6   3   5      643.75      661.27     25.31 o 
  -5   3   5     2396.80     2375.06     59.33 o 
  -4   3   5      912.10      950.91     33.73 o 
  -3   3   5      198.77      190.48     10.61 o 
  -2   3   5     1621.95     1745.81     45.01 o 
  -1   3   5      334.98      328.14     13.70 o 
   0   3   5      679.48      584.43     28.23 o 
   1   3   5      720.82      749.70     32.02 o 
   2   3   5     1861.53     1745.45     48.44 o 
   3   3   5      244.51      223.38     11.38 o 
   4   3   5      218.92      246.50     17.27 o 
   5   3   5     1978.85     2000.65     65.67 o 
   6   3   5        5.32       -0.38     13.36 o 
   7   3   5       23.05       60.27     15.11 o 
   8   3   5      289.60      300.93     35.62 o 
   9   3   5       58.52      116.43     34.05 o 
  10   3   5       34.07        8.71     16.63 o 
 -13   4   5      168.23      147.39     19.36 o 
 -12   4   5        1.03       20.20     14.80 o 
 -11   4   5      223.14      243.69     21.55 o 
 -10   4   5      265.21      280.57     19.69 o 
  -9   4   5       95.43       87.34     11.91 o 
  -8   4   5      592.35      582.21     25.58 o 
  -7   4   5       17.52       39.14     11.76 o 
  -6   4   5      350.69      308.47     14.49 o 
  -5   4   5      295.52      286.53     21.99 o 
  -4   4   5     3245.51     3039.07     56.43 o 
  -3   4   5     1190.06     1160.95     82.40 o 
  -2   4   5        2.59       -0.87      2.07 o 
  -1   4   5     3644.76     3569.58    213.69 o 
   0   4   5      794.82      809.03     22.33 o 
   1   4   5       58.17       66.56      7.53 o 
   2   4   5     3003.28     3138.80     93.15 o 
   3   4   5      354.17      346.68     14.48 o 
   4   4   5       99.49      105.60     18.53 o 
   5   4   5        3.78       -2.47      5.91 o 
   6   4   5     1317.68     1236.18     75.95 o 
   7   4   5       32.03       39.90     24.94 o 
   8   4   5      257.95      208.05     26.74 o 
   9   4   5       60.35       94.79     28.43 o 
 -13   5   5        7.29       14.75     16.06 o 
 -12   5   5       51.72       44.16     18.09 o 
 -11   5   5       22.02       25.67     14.84 o 
 -10   5   5      359.45      358.15     77.73 o 
  -9   5   5      419.99      409.16     49.36 o 
  -8   5   5      100.71       95.85     17.01 o 
  -7   5   5     1180.58     1177.56    127.22 o 
  -6   5   5        6.57       16.99      9.21 o 
  -5   5   5        0.11        2.26      7.29 o 
  -4   5   5      668.82      645.29     29.74 o 
  -3   5   5      923.93      940.64     57.01 o 
  -2   5   5       61.54       67.56      9.78 o 
  -1   5   5        0.54        0.87      3.62 o 
   0   5   5      799.72      830.96     26.01 o 
   1   5   5       28.77       39.02      6.48 o 
   2   5   5      436.31      400.51     20.85 o 
   3   5   5     1152.36     1115.17     38.65 o 
   4   5   5       30.94       43.07     14.52 o 
   5   5   5      248.96      247.24     16.37 o 
   6   5   5      243.38      235.98     28.30 o 
   7   5   5      204.01      195.85     28.34 o 
   8   5   5        8.28       -4.76     12.21 o 
   9   5   5       14.93        8.12     17.00 o 
 -12   6   5       14.43        6.50     14.99 o 
 -11   6   5        2.77      -11.99     14.02 o 
 -10   6   5      219.46      217.84     31.39 o 
  -9   6   5       93.26       97.62     20.40 o 
  -8   6   5       89.75       88.10     13.49 o 
  -7   6   5       27.59       22.67     10.40 o 
  -6   6   5     1903.83     1845.06     82.54 o 
  -5   6   5      194.43      170.00     17.84 o 
  -4   6   5      559.34      565.57     33.47 o 
  -3   6   5     1170.70     1161.89     79.67 o 
  -2   6   5      146.07      134.64     12.71 o 
  -1   6   5      247.81      279.99     21.31 o 
   0   6   5       29.70       42.69      8.17 o 
   1   6   5     2041.40     2050.54     64.56 o 
   2   6   5       86.43       91.22      9.05 o 
   3   6   5        2.13       12.71      7.31 o 
   4   6   5     1030.61     1020.45     79.15 o 
   5   6   5       18.45        6.19     10.24 o 
   6   6   5      207.34      244.89     25.35 o 
   7   6   5      166.07      200.16     30.27 o 
   8   6   5       19.24       32.21     19.14 o 
 -12   7   5      194.06      207.12     57.08 o 
 -11   7   5       54.66       56.06     16.92 o 
 -10   7   5       15.67        9.73     15.03 o 
  -9   7   5      363.06      431.05     49.87 o 
  -8   7   5        8.68       18.88     12.64 o 
  -7   7   5       57.14       85.33     17.37 o 
  -6   7   5      408.39      375.27     24.19 o 
  -5   7   5     1046.73     1032.22     65.96 o 
  -4   7   5       18.41       30.21      8.42 o 
  -3   7   5      110.43      119.77     16.70 o 
  -2   7   5     3405.24     3491.18    163.37 o 
  -1   7   5      111.35      115.09     26.15 o 
   0   7   5      377.08      391.78     17.91 o 
   1   7   5      182.95      180.00     12.47 o 
   2   7   5      237.08      241.75     22.70 o 
   3   7   5      419.31      432.01     23.06 o 
   4   7   5        0.80       14.76      7.09 o 
   5   7   5       24.57       38.37     20.31 o 
   6   7   5       43.33       22.62     34.50 o 
   7   7   5       55.63       96.53     24.63 o 
   8   7   5       25.27       21.30     44.03 o 
 -11   8   5      115.44       95.10     22.19 o 
 -10   8   5        1.13       10.67     16.30 o 
  -9   8   5        0.51       23.00     16.69 o 
  -8   8   5      860.82      824.69    114.47 o 
  -7   8   5      117.10      139.96     24.78 o 
  -6   8   5      380.11      374.60     27.67 o 
  -5   8   5     1189.20     1254.27     65.92 o 
  -4   8   5      226.40      199.25     22.49 o 
  -3   8   5      250.24      273.76     24.74 o 
  -2   8   5        8.58       -5.72      7.99 o 
  -1   8   5      784.11      780.83     44.79 o 
   0   8   5      729.39      727.66     50.75 o 
   1   8   5      674.14      634.76     40.56 o 
   2   8   5     1070.48     1035.56     49.46 o 
   3   8   5       43.90       63.07     11.49 o 
   4   8   5      260.82      258.00     21.13 o 
   5   8   5       51.74       54.35     11.70 o 
   6   8   5        9.47       13.47     15.40 o 
   7   8   5      107.32       91.50     24.96 o 
 -11   9   5      153.77      151.65     30.95 o 
 -10   9   5        2.28        0.69     20.08 o 
  -9   9   5      121.15      130.93     24.03 o 
  -8   9   5       32.82        6.70     10.90 o 
  -7   9   5      204.17      203.35     46.72 o 
  -6   9   5       99.93       92.78     19.35 o 
  -5   9   5      141.06      143.95     28.62 o 
  -4   9   5      870.77      850.71     57.13 o 
  -3   9   5        8.38        1.20      7.25 o 
  -2   9   5      609.64      653.77     47.65 o 
  -1   9   5     1461.16     1479.39     79.19 o 
   0   9   5       42.78       28.48     12.29 o 
   1   9   5      677.78      694.89     83.88 o 
   2   9   5       19.37       22.93     16.17 o 
   3   9   5       59.91       53.97     13.66 o 
   4   9   5      130.29       90.53     15.43 o 
   5   9   5      138.86      231.90     45.62 o 
   6   9   5      161.27      127.53     41.45 o 
 -10  10   5      154.33      166.31     65.85 o 
  -9  10   5       35.50       22.77     26.68 o 
  -8  10   5      256.78      276.46     32.08 o 
  -7  10   5      182.47      240.12     42.02 o 
  -6  10   5       20.43       11.36     14.39 o 
  -5  10   5      182.03      172.79     21.09 o 
  -4  10   5       45.54       42.09     12.01 o 
  -3  10   5        3.09       -6.37     12.84 o 
  -2  10   5        2.17       34.16     23.76 o 
  -1  10   5      368.09      326.05     31.92 o 
   0  10   5      205.38      177.34     20.95 o 
   1  10   5      156.40      215.85     60.92 o 
   2  10   5      196.43      204.04     26.35 o 
   3  10   5       58.20       49.50     14.58 o 
   4  10   5       91.65       76.00     31.73 o 
   5  10   5      247.12      241.01     49.34 o 
  -9  11   5       33.46       35.02     31.12 o 
  -8  11   5        7.55       34.78     36.13 o 
  -7  11   5      128.58      147.88     29.27 o 
  -6  11   5      178.62      155.31     27.36 o 
  -5  11   5       42.00       75.02     16.23 o 
  -4  11   5      551.10      547.87     39.09 o 
  -3  11   5      273.34      268.16     29.32 o 
  -2  11   5       37.62       30.80     12.69 o 
  -1  11   5      356.49      348.50     37.02 o 
   0  11   5       10.08       -9.14     10.74 o 
   1  11   5        6.70       -0.45      9.88 o 
   2  11   5       26.91       20.64     15.02 o 
   3  11   5      113.15      141.71     21.60 o 
  -8  12   5        3.08        2.13     16.59 o 
  -7  12   5      255.67      197.11     25.33 o 
  -6  12   5        0.75       -5.41     10.66 o 
  -5  12   5        0.39      -12.90     19.28 o 
  -4  12   5        0.62       16.21     12.28 o 
  -3  12   5      250.25      228.18     27.90 o 
  -2  12   5       24.36       -7.35     25.92 o 
  -1  12   5       42.91       59.10     15.65 o 
   0  12   5      229.87      227.40     28.29 o 
   1  12   5       87.80       72.72     21.60 o 
   2  12   5       39.08       56.52     20.99 o 
  -5  13   5      181.05      188.45     32.67 o 
  -4  13   5      148.60      154.27     25.87 o 
  -3  13   5      114.31       98.29     25.59 o 
  -2  13   5       84.14       65.82     18.94 o 
  -1  13   5       39.07       23.85     19.28 o 
  -2 -16   6        9.78        8.58     26.04 o 
  -1 -16   6        0.89       26.34     20.65 o 
   0 -16   6       75.20      112.95     41.37 o 
   1 -16   6       86.39       92.91     37.73 o 
   2 -16   6        8.81      -27.71     28.01 o 
   3 -16   6        1.59      -19.20     25.28 o 
  -4 -15   6       18.35       31.66     18.47 o 
  -3 -15   6        0.22       10.00     18.29 o 
  -2 -15   6      276.96      240.43     28.88 o 
  -1 -15   6        0.13      -14.27     15.49 o 
   0 -15   6       22.08       37.12     19.74 o 
   1 -15   6      185.09      244.81     51.39 o 
   2 -15   6       72.07       80.80     20.17 o 
   3 -15   6      124.50       98.89     20.82 o 
   4 -15   6       34.10       55.49     44.52 o 
   5 -15   6       19.46       23.27     19.32 o 
  -6 -14   6        9.09        8.25     15.75 o 
  -5 -14   6      237.76      207.26     28.22 o 
  -4 -14   6        9.41       28.37     17.55 o 
  -3 -14   6       76.50       87.71     21.97 o 
  -2 -14   6       16.30        7.10     13.17 o 
  -1 -14   6      146.97      159.20     20.83 o 
   0 -14   6      112.96      106.34     24.74 o 
   1 -14   6      110.05      102.63     14.05 o 
   2 -14   6      330.94      352.46     46.36 o 
   3 -14   6       25.33       29.72     10.07 o 
   4 -14   6      187.39      198.61     21.74 o 
   5 -14   6        7.16        6.90      9.52 o 
   6 -14   6        8.32      -17.76     20.50 o 
   7 -14   6       52.34       59.89     20.19 o 
  -7 -13   6      100.41      136.55     25.35 o 
  -6 -13   6      107.92      129.63     22.47 o 
  -5 -13   6        2.23        2.93     18.75 o 
  -4 -13   6      400.62      435.11     45.52 o 
  -3 -13   6       73.49      121.99     22.18 o 
  -2 -13   6       11.56       29.67     10.68 o 
  -1 -13   6      601.29      638.77     45.37 o 
   0 -13   6        2.92        5.74     10.24 o 
   1 -13   6      521.62      519.95     30.46 o 
   2 -13   6        0.01       -9.00      9.00 o 
   3 -13   6      128.29      118.82     12.95 o 
   4 -13   6       37.19       37.65      9.77 o 
   5 -13   6      385.48      388.00     25.73 o 
   6 -13   6       54.42       68.78     23.91 o 
   7 -13   6        0.12       25.35     22.24 o 
   8 -13   6      191.37      185.98     40.99 o 
  -8 -12   6       16.11       21.05     18.16 o 
  -7 -12   6      131.43      121.65     27.03 o 
  -6 -12   6       11.66       -3.24     19.51 o 
  -5 -12   6       71.73       78.09     46.57 o 
  -4 -12   6       31.23       19.95     13.62 o 
  -3 -12   6        9.83        5.28     13.40 o 
  -2 -12   6      410.12      464.36     34.11 o 
  -1 -12   6      297.42      320.88     17.67 o 
   0 -12   6      398.65      475.35     25.98 o 
   1 -12   6        7.20       25.75     12.23 o 
   2 -12   6      576.62      612.73     52.76 o 
   3 -12   6      164.56      178.69     15.09 o 
   4 -12   6       52.95       53.92     10.26 o 
   5 -12   6      539.19      490.14     27.38 o 
   6 -12   6       56.40       62.70     11.02 o 
   7 -12   6        0.08        0.37     17.31 o 
   8 -12   6       53.85       31.42     15.37 o 
  -9 -11   6       53.60       62.06     52.07 o 
  -8 -11   6       86.51       80.60     18.50 o 
  -7 -11   6      135.68      133.01     22.30 o 
  -6 -11   6       21.38       40.64     17.81 o 
  -5 -11   6       28.30       38.87     24.97 o 
  -4 -11   6      416.53      479.03     39.39 o 
  -3 -11   6       73.47       89.82     14.16 o 
  -2 -11   6       33.29       40.39     10.95 o 
  -1 -11   6      861.82      942.92     36.22 o 
   0 -11   6       70.82       70.92     14.14 o 
   1 -11   6       19.69       12.19      9.96 o 
   2 -11   6       15.90       15.38      6.54 o 
   3 -11   6      250.62      241.84     16.48 o 
   4 -11   6       37.40       49.99     12.23 o 
   5 -11   6       48.09       43.62      9.11 o 
   6 -11   6      820.73      889.31     56.22 o 
   7 -11   6        0.02       -0.04      9.80 o 
   8 -11   6       25.55       20.05     13.98 o 
   9 -11   6      173.29      181.70     28.16 o 
 -10 -10   6      107.30      125.33     25.65 o 
  -9 -10   6       79.71      105.97     25.46 o 
  -8 -10   6       90.07       90.42     22.85 o 
  -7 -10   6      239.13      265.61     53.52 o 
  -6 -10   6      136.47      134.87     17.53 o 
  -5 -10   6       36.43       50.47     16.16 o 
  -4 -10   6       91.07      127.97     17.97 o 
  -3 -10   6      959.07      955.77     56.33 o 
  -2 -10   6        2.89       12.25      9.11 o 
  -1 -10   6        5.89       20.90      6.34 o 
   0 -10   6      637.47      663.46     25.07 o 
   1 -10   6       60.10       63.39     16.25 o 
   2 -10   6      442.77      448.99     21.35 o 
   3 -10   6      655.49      678.00     29.83 o 
   4 -10   6      163.05      163.32     11.44 o 
   5 -10   6       19.98       23.25     10.40 o 
   6 -10   6       37.21       30.27      7.83 o 
   7 -10   6      219.45      243.54     22.50 o 
   8 -10   6        0.32       19.26     11.36 o 
   9 -10   6       63.01       80.36     21.27 o 
  10 -10   6      203.41      219.82     37.84 o 
 -10  -9   6        5.18       -5.80     12.76 o 
  -9  -9   6      134.85      152.35     46.23 o 
  -8  -9   6       29.90       60.02     27.82 o 
  -7  -9   6        0.45       33.13     15.62 o 
  -6  -9   6      886.86     1030.16     62.97 o 
  -5  -9   6       19.96       41.71     13.79 o 
  -4  -9   6       32.52       43.71     12.15 o 
  -3  -9   6     1479.01     1479.92     73.45 o 
  -2  -9   6      357.05      347.53     12.88 o 
  -1  -9   6       22.38       18.06      4.14 o 
   0  -9   6       32.42       33.26     10.63 o 
   1  -9   6      796.07      858.65     32.06 o 
   2  -9   6        1.66       11.15      5.78 o 
   3  -9   6      581.66      643.09     28.86 o 
   4  -9   6      964.42     1035.94     50.76 o 
   5  -9   6       21.13       32.56      8.82 o 
   6  -9   6      551.39      583.36     40.25 o 
   7  -9   6        6.89       16.59     13.40 o 
   8  -9   6       69.47      112.98     48.09 o 
   9  -9   6       65.29       77.88     17.61 o 
  10  -9   6        0.28       14.51     16.26 o 
 -11  -8   6        0.29        5.69     16.03 o 
 -10  -8   6       10.52       12.53     12.99 o 
  -9  -8   6      235.57      233.07     40.50 o 
  -8  -8   6       47.94       64.09     15.50 o 
  -7  -8   6       18.73       21.41     11.03 o 
  -6  -8   6       79.64      123.12     36.17 o 
  -5  -8   6     1773.32     1703.29     78.56 o 
  -4  -8   6       41.63       54.58     12.25 o 
  -3  -8   6       95.11      104.50     18.29 o 
  -2  -8   6     4272.97     4330.07    121.81 o 
  -1  -8   6      237.90      261.15     16.75 o 
   0  -8   6      728.63      697.78     22.63 o 
   1  -8   6      513.02      492.95     19.24 o 
   2  -8   6     1073.81     1078.49     66.13 o 
   3  -8   6      726.99      734.98     47.56 o 
   4  -8   6       48.33       59.11     12.21 o 
   5  -8   6     1546.22     1470.93     52.14 o 
   6  -8   6        4.92      -10.72     10.72 o 
   7  -8   6      615.61      644.37     44.14 o 
   8  -8   6      413.34      446.16     42.98 o 
   9  -8   6        2.45        3.84     11.99 o 
  10  -8   6      313.80      341.07     36.76 o 
 -12  -7   6       42.45       45.29     46.34 o 
 -11  -7   6       27.70        0.51      9.71 o 
 -10  -7   6      137.92      150.70     27.67 o 
  -9  -7   6       33.35       66.19     14.63 o 
  -8  -7   6      785.43      743.42     44.97 o 
  -7  -7   6        8.50       18.81     12.29 o 
  -6  -7   6      383.04      403.77     45.36 o 
  -5  -7   6      837.75      822.45     53.93 o 
  -4  -7   6       31.22       25.86      8.91 o 
  -3  -7   6        8.93       42.87     17.50 o 
  -2  -7   6      403.89      389.50     10.10 o 
  -1  -7   6     1102.52     1071.36     28.62 o 
   0  -7   6      441.80      467.22     17.82 o 
   1  -7   6     3452.08     3938.01    111.24 o 
   2  -7   6     3730.15     3364.18    254.05 o 
   3  -7   6       37.91       24.53      6.76 o 
   4  -7   6     2205.53     2124.75     66.65 o 
   5  -7   6      136.97      126.48      7.83 o 
   6  -7   6        3.23       -6.26      9.77 o 
   7  -7   6     1153.17     1152.06     65.25 o 
   8  -7   6       93.76      111.00     19.28 o 
   9  -7   6      141.56      117.03     44.07 o 
  10  -7   6        8.96       24.42     15.47 o 
 -12  -6   6        3.05       20.23     22.66 o 
 -11  -6   6       22.89       30.03     19.93 o 
 -10  -6   6       97.12      133.37     24.64 o 
  -9  -6   6      118.88      145.05     19.75 o 
  -8  -6   6        0.79       -4.64     20.65 o 
  -7  -6   6      803.44      785.91     41.63 o 
  -6  -6   6      165.74      184.77     17.05 o 
  -5  -6   6     1321.03     1341.66     58.19 o 
  -4  -6   6      959.17      897.64     52.57 o 
  -3  -6   6       87.06       96.43      8.44 o 
  -2  -6   6      973.84      958.10     20.90 o 
  -1  -6   6      945.98     1086.51     44.41 o 
   0  -6   6      443.78      478.34     16.26 o 
   1  -6   6     3511.90     3515.25    103.26 o 
   2  -6   6      114.13      104.74      6.04 o 
   3  -6   6      487.28      477.37     15.71 o 
   4  -6   6       28.05       35.09      8.19 o 
   5  -6   6      930.95      884.88     40.92 o 
   6  -6   6       10.08        6.38      7.22 o 
   7  -6   6      105.66       88.84     18.43 o 
   8  -6   6      838.53      887.05     55.77 o 
   9  -6   6        0.97        1.80     21.44 o 
  10  -6   6        4.05       34.13     35.11 o 
  11  -6   6      289.16      334.44     47.87 o 
 -12  -5   6       17.62       17.49     16.27 o 
 -11  -5   6      243.14      210.09     31.37 o 
 -10  -5   6      664.39      665.81     54.31 o 
  -9  -5   6       98.54       83.33     12.96 o 
  -8  -5   6      383.18      379.87     32.27 o 
  -7  -5   6      366.08      381.76     29.23 o 
  -6  -5   6      379.88      403.16     27.24 o 
  -5  -5   6      584.73      554.69     29.83 o 
  -4  -5   6      567.10      604.11     29.16 o 
  -3  -5   6      900.43      928.06     38.66 o 
  -2  -5   6      231.31      207.16      6.20 o 
  -1  -5   6     4681.91     4633.38    105.84 o 
   0  -5   6     1235.20     1215.10     36.51 o 
   1  -5   6     1187.05     1327.76     44.90 o 
   2  -5   6     3849.03     3719.95     93.70 o 
   3  -5   6      105.49      105.28      5.70 o 
   4  -5   6        0.36       11.65      9.60 o 
   5  -5   6      979.81      959.87     48.42 o 
   6  -5   6      736.23      739.94     70.52 o 
   7  -5   6       99.01       86.88     16.47 o 
   8  -5   6       19.66       23.93     16.20 o 
   9  -5   6      400.77      370.21     39.59 o 
  10  -5   6       11.48       -7.19     15.41 o 
  11  -5   6       71.24       60.91     19.08 o 
 -13  -4   6       17.67        4.50     12.54 o 
 -12  -4   6        5.99        4.16     13.21 o 
 -11  -4   6      266.97      267.84     33.32 o 
 -10  -4   6       79.52       85.04     21.63 o 
  -9  -4   6      686.67      652.95     44.46 o 
  -8  -4   6      322.56      317.72     23.73 o 
  -7  -4   6     1195.33     1189.97     57.92 o 
  -6  -4   6      605.25      620.38     30.98 o 
  -5  -4   6      298.04      316.28     17.18 o 
  -4  -4   6     6218.51     6344.22    236.47 o 
  -3  -4   6      797.49      762.85     24.75 o 
  -2  -4   6      175.02      167.84     10.34 o 
  -1  -4   6     2959.07     2797.23    108.30 o 
   0  -4   6     4127.15     4045.69    160.05 o 
   1  -4   6      849.09      838.61     21.83 o 
   2  -4   6      790.43      834.94     21.19 o 
   3  -4   6     2245.73     2202.54     46.99 o 
   4  -4   6       54.65       73.78     12.18 o 
   5  -4   6     2025.26     2082.24    162.48 o 
   6  -4   6     3915.73     4130.01    205.34 o 
   7  -4   6       49.40       56.10     13.25 o 
   8  -4   6      379.59      363.55     37.01 o 
   9  -4   6       66.11      103.01     16.89 o 
  10  -4   6       95.45      129.85     27.14 o 
  11  -4   6        2.74        5.70     11.34 o 
 -13  -3   6       35.83       20.14     13.78 o 
 -12  -3   6       78.12       76.78     18.10 o 
 -11  -3   6        2.58       31.40     15.87 o 
 -10  -3   6      878.82      886.57     55.97 o 
  -9  -3   6      139.22      134.06     27.06 o 
  -8  -3   6       47.32       83.77     14.76 o 
  -7  -3   6      981.87      853.01     40.75 o 
  -6  -3   6      483.09      471.50     23.84 o 
  -5  -3   6        7.21       11.66      2.80 o 
  -4  -3   6      346.16      320.00     17.99 o 
  -3  -3   6     5912.50     5518.11    116.15 o 
  -2  -3   6      699.01      695.34     21.38 o 
  -1  -3   6        5.87       14.41      5.55 o 
   0  -3   6     5297.15     5284.57    163.10 o 
   1  -3   6       41.45       39.97      3.18 o 
   2  -3   6      984.87      986.86     21.83 o 
   3  -3   6     2446.40     2380.95     86.10 o 
   4  -3   6      562.90      618.29     50.63 o 
   5  -3   6      786.62      814.80     41.81 o 
   6  -3   6      858.31      833.18     55.76 o 
   7  -3   6     2525.73     2463.14    134.10 o 
   8  -3   6      179.75      233.33     34.20 o 
   9  -3   6      278.24      292.05     38.03 o 
  10  -3   6      218.70      173.19     27.63 o 
  11  -3   6        6.80       15.24     13.22 o 
 -13  -2   6      113.10      103.34     21.45 o 
 -12  -2   6       47.99       53.89     16.78 o 
 -11  -2   6      126.84      178.01     21.13 o 
 -10  -2   6      277.87      281.45     29.59 o 
  -9  -2   6      792.77      804.41     78.62 o 
  -8  -2   6       32.23       37.88      7.10 o 
  -7  -2   6      123.42      130.67     10.60 o 
  -6  -2   6     2091.13     1806.89    138.03 o 
  -5  -2   6       38.85       30.01      3.35 o 
  -4  -2   6      121.55      105.04      9.66 o 
  -3  -2   6      908.46      897.32     34.87 o 
  -2  -2   6      773.27      769.30     25.33 o 
  -1  -2   6      184.09      204.59     11.31 o 
   0  -2   6      831.92      939.76     43.42 o 
   1  -2   6     8034.36     8209.18    251.97 o 
   2  -2   6      354.12      392.10     23.09 o 
   3  -2   6      422.48      421.07     23.76 o 
   4  -2   6      411.17      437.18     23.87 o 
   5  -2   6      522.64      465.93     27.59 o 
   6  -2   6      126.31      151.26     20.46 o 
   7  -2   6       19.68       10.13     22.81 o 
   8  -2   6       93.59      111.03     23.08 o 
   9  -2   6      202.36      192.42     25.64 o 
  10  -2   6       63.91       89.61     21.40 o 
  11  -2   6      122.49      117.17     24.88 o 
 -13  -1   6       16.25        9.88     12.50 o 
 -12  -1   6      326.39      327.89     32.22 o 
 -11  -1   6       55.62       69.79     18.33 o 
 -10  -1   6       71.80       68.95      9.32 o 
  -9  -1   6      668.00      711.24     28.87 o 
  -8  -1   6      341.44      356.63     16.60 o 
  -7  -1   6       18.05       10.76      9.04 o 
  -6  -1   6       51.81       60.34      5.07 o 
  -5  -1   6     7001.50     6706.56    184.52 o 
  -4  -1   6      221.46      224.07      7.75 o 
  -3  -1   6      758.78      745.63     24.05 o 
  -2  -1   6     3132.29     3143.92     72.90 o 
  -1  -1   6     2009.02     2303.87     54.69 o 
   0  -1   6     1223.39     1331.60     43.12 o 
   1  -1   6      339.05      485.94     48.80 o 
   2  -1   6      289.32      272.57      7.92 o 
   3  -1   6      123.75      136.65     18.26 o 
   4  -1   6      344.44      314.59     24.13 o 
   5  -1   6     3521.03     3621.63    169.00 o 
   6  -1   6       17.85       44.31     24.06 o 
   7  -1   6      519.33      511.90     43.68 o 
   8  -1   6      361.62      374.28     32.89 o 
   9  -1   6      129.97      176.49     28.86 o 
  10  -1   6      132.01      170.26     49.15 o 
 -13   0   6        6.43       46.72     27.21 o 
 -12   0   6       59.09       88.29     21.07 o 
 -11   0   6      758.54      687.98     54.85 o 
 -10   0   6       10.05       18.26     14.83 o 
  -9   0   6      214.06      236.61     23.38 o 
  -8   0   6     1816.95     1770.34     77.46 o 
  -7   0   6       14.32       35.88     23.72 o 
  -6   0   6      931.45      973.41     41.32 o 
  -5   0   6     3249.97     3214.59    105.96 o 
  -4   0   6     2645.41     2591.75    141.21 o 
  -3   0   6     1954.42     1960.02     44.24 o 
  -2   0   6     1614.73     1665.08     42.78 o 
  -1   0   6    13060.95    13357.01    343.39 o 
   0   0   6     1818.00     2102.19     50.88 o 
   1   0   6     1730.98     1496.55     40.68 o 
   2   0   6     1767.35     1834.32     53.67 o 
   3   0   6        0.23        0.56      6.20 o 
   4   0   6     1895.87     1980.16     91.95 o 
   5   0   6      167.96      198.95     51.92 o 
   6   0   6       48.34       72.12     13.06 o 
   7   0   6      323.57      304.81     26.79 o 
   8   0   6      425.76      435.76     37.24 o 
   9   0   6      216.42      240.38     32.93 o 
  10   0   6        2.16       13.31     16.16 o 
 -13   1   6        1.16       -4.76     18.83 o 
 -12   1   6       25.73       23.66     13.67 o 
 -11   1   6      148.20      142.57     13.64 o 
 -10   1   6      264.94      269.70     19.00 o 
  -9   1   6        1.95       10.72     10.86 o 
  -8   1   6       17.74       29.99      6.82 o 
  -7   1   6     1344.95     1423.93     81.02 o 
  -6   1   6      497.40      507.95     17.41 o 
  -5   1   6      720.00      680.48     19.80 o 
  -4   1   6     1722.27     1676.84     40.29 o 
  -3   1   6        5.97       18.32      4.39 o 
  -2   1   6     2820.77     3003.20    493.75 o 
  -1   1   6       65.81       58.89     10.94 o 
   0   1   6       98.43       84.44      5.62 o 
   1   1   6     1909.46     2206.12     96.27 o 
   2   1   6     2764.20     2902.70     77.25 o 
   3   1   6      896.17      891.17     26.04 o 
   4   1   6       19.44       17.94     10.32 o 
   5   1   6     1496.89     1414.71     73.84 o 
   6   1   6       75.99      100.84     16.09 o 
   7   1   6      359.35      372.95     36.44 o 
   8   1   6      195.90      213.67     30.06 o 
   9   1   6       18.91       27.59     14.96 o 
  10   1   6       12.03        6.34     17.31 o 
 -13   2   6      225.70      225.33     31.91 o 
 -12   2   6        9.56       33.79     22.85 o 
 -11   2   6      270.22      281.89     21.88 o 
 -10   2   6      559.28      585.24     28.94 o 
  -9   2   6        0.70       13.02     14.27 o 
  -8   2   6       41.62       39.70      6.69 o 
  -7   2   6       58.25       59.22      7.87 o 
  -6   2   6     1724.10     1782.25     60.42 o 
  -5   2   6      232.82      216.66     18.26 o 
  -4   2   6      580.56      575.82     38.37 o 
  -3   2   6     1163.51     1110.37     41.69 o 
  -2   2   6        0.17       -5.40      5.40 o 
  -1   2   6     2398.17     2223.79    117.65 o 
   0   2   6     2682.89     2410.11    224.31 o 
   1   2   6      278.70      295.48     27.26 o 
   2   2   6     2004.19     2127.76     59.60 o 
   3   2   6       97.12      103.92     21.25 o 
   4   2   6        5.47        7.30      3.67 o 
   5   2   6      182.48      208.01     21.44 o 
   6   2   6      336.28      327.44     28.53 o 
   7   2   6        2.25      -14.24     14.24 o 
   8   2   6        1.30      -11.95     17.53 o 
   9   2   6      494.33      467.74     55.11 o 
  10   2   6       40.28       42.44     18.09 o 
 -13   3   6        7.18      -17.08     17.08 o 
 -12   3   6      130.32      143.78     26.00 o 
 -11   3   6       94.03       97.48     13.86 o 
 -10   3   6      215.02      232.60     17.00 o 
  -9   3   6      579.77      611.95     50.02 o 
  -8   3   6        1.35       15.55     19.66 o 
  -7   3   6     1532.46     1602.71     72.11 o 
  -6   3   6      856.58      849.71     26.29 o 
  -5   3   6       30.03       34.03      3.63 o 
  -4   3   6     2866.12     2860.07     65.82 o 
  -3   3   6      125.86      128.48     10.78 o 
  -2   3   6      148.20      138.26      5.85 o 
  -1   3   6      465.48      497.50     27.55 o 
   0   3   6     2764.39     2526.77    221.58 o 
   1   3   6      252.08      239.79     13.38 o 
   2   3   6        9.54       27.48      6.17 o 
   3   3   6     1922.71     1865.52     59.24 o 
   4   3   6      215.84      195.35     20.49 o 
   5   3   6      534.83      510.71     37.69 o 
   6   3   6      126.17      147.26     22.88 o 
   7   3   6       18.48       17.08     12.89 o 
   8   3   6        4.37       19.29     16.32 o 
   9   3   6        8.80       12.76     16.82 o 
 -13   4   6      182.31      160.93     43.57 o 
 -12   4   6      197.06      198.43     29.83 o 
 -11   4   6        1.62       -6.66     12.79 o 
 -10   4   6      434.03      404.99     22.66 o 
  -9   4   6        1.01       -2.00      7.97 o 
  -8   4   6       36.12       45.23      9.38 o 
  -7   4   6      106.76      106.54     12.91 o 
  -6   4   6     1191.34     1133.39     53.32 o 
  -5   4   6       94.84       69.98      9.81 o 
  -4   4   6      299.13      311.77     20.23 o 
  -3   4   6     4295.53     3817.28    167.57 o 
  -2   4   6      412.34      422.77     12.02 o 
  -1   4   6       16.91       20.32      3.75 o 
   0   4   6      297.93      309.11     23.31 o 
   1   4   6       53.22       49.36     10.89 o 
   2   4   6      590.55      657.16     26.27 o 
   3   4   6       74.37       57.72      8.42 o 
   4   4   6      503.54      476.50     32.54 o 
   5   4   6        0.01        2.94     10.69 o 
   6   4   6      330.78      354.85     35.42 o 
   7   4   6      436.42      576.00     82.44 o 
   8   4   6        0.26        2.78     41.83 o 
   9   4   6      151.62      139.42     24.71 o 
 -13   5   6       54.20       43.57     41.64 o 
 -12   5   6       61.42       21.92     17.38 o 
 -11   5   6      129.45      121.62     27.67 o 
 -10   5   6       10.10       27.11     22.62 o 
  -9   5   6     1082.52     1176.72    197.89 o 
  -8   5   6      180.52      167.75     17.84 o 
  -7   5   6      466.42      535.87     50.06 o 
  -6   5   6     1247.92     1222.81     62.86 o 
  -5   5   6        1.35       -5.92     10.82 o 
  -4   5   6        3.48       14.31      8.75 o 
  -3   5   6        9.75       24.23      6.59 o 
  -2   5   6      710.56      677.32     33.68 o 
  -1   5   6      265.10      274.70      9.82 o 
   0   5   6     2173.32     2302.68    111.09 o 
   1   5   6     8544.92     6936.44   1110.46 o 
   2   5   6       71.47       80.27     13.46 o 
   3   5   6      611.06      595.65     27.96 o 
   4   5   6      197.97      212.25     15.89 o 
   5   5   6       13.71       39.83     14.43 o 
   6   5   6      111.81      107.05     22.25 o 
   7   5   6        0.19       -0.35     25.92 o 
   8   5   6        1.20      -26.11     26.11 o 
 -12   6   6      111.93      102.75     27.33 o 
 -11   6   6        0.17      -17.34     17.34 o 
 -10   6   6       35.32       60.14     61.18 o 
  -9   6   6       49.92       43.85     13.16 o 
  -8   6   6      527.60      519.39     41.44 o 
  -7   6   6       18.88       31.83     15.56 o 
  -6   6   6      361.23      370.77     39.09 o 
  -5   6   6     1372.70     1401.00     72.19 o 
  -4   6   6       13.23        8.53     11.54 o 
  -3   6   6      296.90      304.64     32.98 o 
  -2   6   6     2260.43     2205.09    100.71 o 
  -1   6   6     2176.61     2267.52    103.38 o 
   0   6   6      583.04      637.93     33.78 o 
   1   6   6        8.53       -4.54      5.51 o 
   2   6   6        4.24        5.72      9.92 o 
   3   6   6       53.55       73.04     13.96 o 
   4   6   6      491.75      478.13     25.80 o 
   5   6   6      216.21      187.13     34.77 o 
   6   6   6       24.12       18.82     18.79 o 
   7   6   6      235.97      225.99     32.90 o 
 -12   7   6        6.05       -8.71     17.76 o 
 -11   7   6      354.72      372.31     50.37 o 
 -10   7   6       18.56        7.43     14.48 o 
  -9   7   6      257.82      246.69     55.53 o 
  -8   7   6      260.77      276.11     45.32 o 
  -7   7   6        3.65      -15.03     15.03 o 
  -6   7   6      200.65      211.78     24.18 o 
  -5   7   6       28.45       49.33     13.58 o 
  -4   7   6      149.93      140.55     17.19 o 
  -3   7   6       20.54       30.21      9.85 o 
  -2   7   6     1082.45     1136.83     58.82 o 
  -1   7   6       97.81       75.02     12.05 o 
   0   7   6      274.06      285.65     29.22 o 
   1   7   6       60.94       63.13      9.02 o 
   2   7   6      712.52      685.49     76.21 o 
   3   7   6      146.61      173.91     14.22 o 
   4   7   6      183.03      196.63     18.21 o 
   5   7   6       24.73       14.82     13.16 o 
   6   7   6       22.31       40.86     15.76 o 
   7   7   6        3.43       -3.34     22.32 o 
 -11   8   6       22.11       -1.10     11.98 o 
 -10   8   6      268.89      240.74     47.75 o 
  -9   8   6       26.78       29.19     14.81 o 
  -8   8   6      223.62      243.51     23.62 o 
  -7   8   6      413.02      364.18     33.39 o 
  -6   8   6       63.42       62.23     15.82 o 
  -5   8   6     1084.02     1029.59     55.51 o 
  -4   8   6      212.63      168.88     21.05 o 
  -3   8   6        0.26       26.14     12.35 o 
  -2   8   6      276.78      321.93     29.39 o 
  -1   8   6      475.51      554.38    126.46 o 
   0   8   6        1.39       12.07     10.63 o 
   1   8   6       11.83       10.97     13.78 o 
   2   8   6      276.52      270.47     27.18 o 
   3   8   6      347.00      374.45     28.95 o 
   4   8   6      197.48      201.96     18.03 o 
   6   8   6       37.14       32.03     28.77 o 
 -10   9   6      198.24      163.38     29.78 o 
  -9   9   6       18.22        5.31     13.88 o 
  -8   9   6      185.54      183.34     23.37 o 
  -7   9   6       19.19       46.83     31.43 o 
  -6   9   6      121.42      105.42     17.28 o 
  -5   9   6       17.78       25.96     13.77 o 
  -4   9   6      259.39      256.95     21.90 o 
  -3   9   6       19.81        5.90     28.31 o 
  -2   9   6      447.54      433.28     32.61 o 
  -1   9   6      759.36      784.65     56.63 o 
   0   9   6      223.18      207.43     26.23 o 
   1   9   6      133.90      138.56     19.55 o 
   2   9   6       17.49        3.64      9.87 o 
   3   9   6       13.46       40.54     15.21 o 
   4   9   6      119.10      130.42     25.47 o 
   5   9   6        3.24      -13.21     16.17 o 
  -9  10   6      111.62       99.44     26.60 o 
  -8  10   6       63.33       79.59     42.96 o 
  -7  10   6      297.02      366.71     68.66 o 
  -6  10   6       43.36       64.14     14.36 o 
  -5  10   6       19.80       58.59     17.70 o 
  -4  10   6      469.96      438.68     35.90 o 
  -3  10   6       70.49      100.60     23.49 o 
  -2  10   6       15.36        2.35     11.93 o 
  -1  10   6        5.47       15.49     18.14 o 
   0  10   6      263.46      295.57     34.05 o 
   1  10   6       36.65       30.07     14.12 o 
   2  10   6       34.96       49.54     29.49 o 
   3  10   6      144.72      154.07     21.62 o 
   4  10   6        3.14      -14.65     21.56 o 
  -8  11   6        2.26       59.18     23.82 o 
  -7  11   6       17.40        2.59     12.44 o 
  -6  11   6      177.62      223.25     39.47 o 
  -5  11   6       86.32       58.47     25.58 o 
  -4  11   6      175.50      164.52     24.13 o 
  -3  11   6      360.93      396.07     44.09 o 
  -2  11   6        9.45        7.75     13.51 o 
  -1  11   6       12.82       18.33     12.35 o 
   0  11   6       89.80      102.36     17.35 o 
   1  11   6       27.98       32.40     14.75 o 
   2  11   6        1.30      -17.72     17.72 o 
  -6  12   6       80.53       93.03     19.34 o 
  -5  12   6        0.38       29.98     17.90 o 
  -4  12   6       22.58       29.41     16.26 o 
  -3  12   6       58.81       46.77     17.61 o 
  -2  12   6       70.42       94.91     28.20 o 
  -1  12   6       54.41       69.75     27.18 o 
   0  12   6      228.84      217.16     29.42 o 
  -2 -16   7       80.60       46.30     23.76 o 
  -1 -16   7       62.76       96.94     41.29 o 
   0 -16   7       48.85      112.95     42.58 o 
   1 -16   7        1.13      -12.30     24.52 o 
   2 -16   7       44.96      106.42     37.95 o 
  -4 -15   7      129.13      199.80     33.61 o 
  -3 -15   7       55.23       79.60     22.54 o 
  -2 -15   7       25.70       55.32     19.00 o 
  -1 -15   7      201.43      208.26     23.99 o 
   0 -15   7       38.57       50.45     21.71 o 
   1 -15   7      174.32      125.25     22.80 o 
   2 -15   7       27.85       42.51     27.18 o 
   3 -15   7       26.43       31.52     15.19 o 
   4 -15   7       24.18       29.04     14.70 o 
   5 -15   7       63.44       92.99     28.16 o 
  -6 -14   7       63.78       37.92     25.81 o 
  -5 -14   7       35.44       60.82     21.67 o 
  -4 -14   7      180.43      209.55     54.31 o 
  -3 -14   7       15.78        7.83     13.99 o 
  -2 -14   7       78.31       88.91     18.13 o 
  -1 -14   7       41.95       47.45     18.56 o 
   0 -14   7       40.38       71.54     29.57 o 
   1 -14   7       79.34       94.74     14.44 o 
   2 -14   7      261.29      299.69     31.13 o 
   3 -14   7       87.07       75.35     11.87 o 
   4 -14   7        0.23        7.85      7.07 o 
   5 -14   7      382.94      383.55     32.39 o 
   6 -14   7      118.39      103.31     31.12 o 
  -7 -13   7       15.84       55.99     30.21 o 
  -6 -13   7       59.67       18.38     12.47 o 
  -5 -13   7      197.07      151.97     29.36 o 
  -4 -13   7      195.97      200.87     39.13 o 
  -3 -13   7      332.04      351.43     32.02 o 
  -2 -13   7       23.55       41.53     15.61 o 
  -1 -13   7      199.79      252.34     29.61 o 
   0 -13   7       54.91       58.38     14.10 o 
   1 -13   7       97.47       80.04     11.79 o 
   2 -13   7      229.62      283.06     30.71 o 
   3 -13   7       71.25       87.93     16.09 o 
   4 -13   7        5.99       15.20     13.66 o 
   5 -13   7      124.50      134.91     18.44 o 
   6 -13   7      112.22       87.60     24.21 o 
   7 -13   7       34.25       29.60     17.99 o 
  -8 -12   7        1.12       12.37     14.16 o 
  -7 -12   7      174.42      196.89     32.91 o 
  -6 -12   7        7.39       43.25     25.81 o 
  -5 -12   7      136.96      113.54     24.46 o 
  -4 -12   7      269.33      271.69     31.84 o 
  -3 -12   7      285.57      291.52     25.35 o 
  -2 -12   7       51.35       58.70     13.66 o 
  -1 -12   7       40.34       50.25      8.05 o 
   0 -12   7     1756.80     1852.29     70.40 o 
   1 -12   7      160.83      168.21     20.07 o 
   2 -12   7        0.49        6.49     11.91 o 
   3 -12   7      746.65      718.32     35.45 o 
   4 -12   7       57.50       54.19     10.88 o 
   5 -12   7       44.98       29.68      9.46 o 
   6 -12   7       94.97       81.05     22.58 o 
   7 -12   7      147.48      113.93     21.20 o 
   8 -12   7       26.03       22.41     12.16 o 
  -9 -11   7       49.59       59.19     18.61 o 
  -8 -11   7      144.50      190.52     27.92 o 
  -7 -11   7       33.06       49.76     28.62 o 
  -6 -11   7      400.86      400.43     42.59 o 
  -5 -11   7      272.50      240.15     26.26 o 
  -4 -11   7        1.10        0.93      7.43 o 
  -3 -11   7      733.35      750.93     53.74 o 
  -2 -11   7        4.30        4.77     20.38 o 
  -1 -11   7      216.67      217.57     14.07 o 
   0 -11   7     1150.87     1140.39     52.37 o 
   1 -11   7      347.53      371.62     21.17 o 
   2 -11   7       29.69       27.50     10.88 o 
   3 -11   7       36.12       34.59      7.78 o 
   4 -11   7     1624.67     1616.91     65.63 o 
   5 -11   7       29.99       46.27     13.36 o 
   6 -11   7       65.66       66.54     16.21 o 
   7 -11   7      268.27      203.05     27.33 o 
   8 -11   7       28.04       16.32     15.90 o 
   9 -11   7      386.92      360.00     41.80 o 
 -10 -10   7        6.25      -11.76     21.60 o 
  -9 -10   7       62.99      102.23     25.52 o 
  -8 -10   7        4.30        9.88     13.28 o 
  -7 -10   7       68.23       65.66     19.37 o 
  -6 -10   7      867.01      855.59     53.26 o 
  -5 -10   7        5.41       -0.37     10.10 o 
  -4 -10   7        5.01        1.93     10.07 o 
  -3 -10   7       17.32       19.10     11.25 o 
  -2 -10   7      622.69      748.55     45.90 o 
  -1 -10   7        0.97       -5.01      5.01 o 
   0 -10   7       35.44       36.58      6.45 o 
   1 -10   7     1746.97     1861.14     65.43 o 
   2 -10   7        2.61        6.07      6.39 o 
   3 -10   7      164.24      162.93     17.86 o 
   4 -10   7        6.83       10.29      7.48 o 
   5 -10   7       60.88       75.69     13.92 o 
   6 -10   7      236.88      172.67     21.69 o 
   7 -10   7       22.49       36.20     17.99 o 
   8 -10   7      247.61      244.99     26.68 o 
   9 -10   7       54.81      110.33     30.14 o 
 -10  -9   7       17.64       53.12     26.07 o 
  -9  -9   7      114.19      198.59     62.85 o 
  -8  -9   7      303.30      318.47     35.53 o 
  -7  -9   7      138.56      121.38     22.47 o 
  -6  -9   7        5.40       22.59     13.15 o 
  -5  -9   7      532.70      568.17     51.43 o 
  -4  -9   7      290.88      310.73     34.12 o 
  -3  -9   7      473.17      482.32     34.63 o 
  -2  -9   7      346.61      305.03     22.29 o 
  -1  -9   7      453.62      463.03     18.72 o 
   0  -9   7       10.55       23.66      5.38 o 
   1  -9   7        1.90        2.30      4.59 o 
   2  -9   7     1648.95     1719.85     60.25 o 
   3  -9   7      361.00      354.95     17.86 o 
   4  -9   7      315.40      333.80     18.13 o 
   5  -9   7     1082.30      979.95     57.35 o 
   6  -9   7        2.82        1.99      8.75 o 
   7  -9   7      457.89      548.61     55.11 o 
   8  -9   7        4.24       22.19     11.33 o 
   9  -9   7      142.43      129.47     22.72 o 
 -11  -8   7      513.51      509.69     46.43 o 
 -10  -8   7       20.74       38.78     18.82 o 
  -9  -8   7       36.77       50.53     13.42 o 
  -8  -8   7       46.15       39.84     16.97 o 
  -7  -8   7      757.13      759.51     56.27 o 
  -6  -8   7        2.22       -2.81      9.18 o 
  -5  -8   7       11.84       -9.60      9.62 o 
  -4  -8   7      659.24      620.91     35.45 o 
  -3  -8   7      325.17      352.06     24.56 o 
  -2  -8   7     2427.99     2280.75    151.23 o 
  -1  -8   7     2162.73     2310.87     67.07 o 
   0  -8   7       49.22       50.68      5.68 o 
   1  -8   7     1158.07     1190.91     54.48 o 
   2  -8   7       13.07       28.85     14.46 o 
   3  -8   7       18.64       63.82     10.75 o 
   4  -8   7      557.65      504.20     20.93 o 
   5  -8   7      536.51      568.15     34.43 o 
   6  -8   7      270.17      292.44     28.09 o 
   7  -8   7      107.73       87.17     14.05 o 
   8  -8   7      318.85      379.80     34.54 o 
   9  -8   7       13.85        9.55     12.98 o 
  10  -8   7       82.73       79.47     25.82 o 
 -12  -7   7        9.90        7.65     13.13 o 
 -11  -7   7       11.65       50.22     40.31 o 
 -10  -7   7      418.14      428.74     44.62 o 
  -9  -7   7       52.50       60.65     15.55 o 
  -8  -7   7      290.04      285.86     31.15 o 
  -7  -7   7      615.33      650.90     69.49 o 
  -6  -7   7      244.38      228.02     22.99 o 
  -5  -7   7      717.60      661.58     34.77 o 
  -4  -7   7      285.57      273.55     19.17 o 
  -3  -7   7       96.24       86.33     12.75 o 
  -2  -7   7     1307.41     1290.64     30.80 o 
  -1  -7   7       79.23       88.91      8.52 o 
   0  -7   7      157.48      149.33      8.74 o 
   1  -7   7      137.91      125.06      8.85 o 
   2  -7   7     3057.03     3011.33    112.06 o 
   3  -7   7      182.29      164.57      9.21 o 
   4  -7   7       70.36       73.32     12.68 o 
   5  -7   7      589.40      632.79     43.19 o 
   6  -7   7      203.88      203.44     24.19 o 
   7  -7   7        1.29      -13.23     13.23 o 
   8  -7   7      311.14      395.05     41.57 o 
   9  -7   7      343.16      350.83     35.82 o 
  10  -7   7        1.70        2.85     24.82 o 
 -12  -6   7       37.76       79.81     20.02 o 
 -11  -6   7       14.65       31.39     33.74 o 
 -10  -6   7       78.50      103.89     18.43 o 
  -9  -6   7       75.38       96.58     20.52 o 
  -8  -6   7      231.46      245.80     28.48 o 
  -7  -6   7       19.68       40.53     13.63 o 
  -6  -6   7     1064.89     1123.82     61.45 o 
  -5  -6   7      147.05      151.62     15.99 o 
  -4  -6   7     1300.03     1325.23     54.32 o 
  -3  -6   7      181.80      162.23     14.50 o 
  -2  -6   7      944.92     1065.71     27.99 o 
  -1  -6   7     1255.82     1206.50     31.53 o 
   0  -6   7      101.47      112.81      8.85 o 
   1  -6   7       33.08       42.00     12.68 o 
   2  -6   7      543.91      497.14     16.55 o 
   3  -6   7     1796.32     1640.78     86.74 o 
   4  -6   7       72.94       61.85     12.71 o 
   5  -6   7      239.81      226.97     33.59 o 
   6  -6   7     1500.24     1538.17     84.19 o 
   7  -6   7       34.90       82.28     21.37 o 
   8  -6   7      258.64      278.78     33.51 o 
   9  -6   7      229.07      240.12     37.14 o 
  10  -6   7       62.50       61.47     24.26 o 
 -12  -5   7       51.43       48.68     20.50 o 
 -11  -5   7      108.03      112.62     20.53 o 
 -10  -5   7      285.58      294.93     47.44 o 
  -9  -5   7       90.40       89.14     18.65 o 
  -8  -5   7        5.51      -12.42     12.42 o 
  -7  -5   7      969.03     1015.92     60.15 o 
  -6  -5   7       72.49       84.35     17.16 o 
  -5  -5   7      387.43      376.86     41.03 o 
  -4  -5   7      619.12      611.65     31.82 o 
  -3  -5   7     2159.07     2101.78     40.57 o 
  -2  -5   7      993.88      897.13     25.50 o 
  -1  -5   7       43.27       61.11      5.62 o 
   0  -5   7     4943.69     4767.87    123.34 o 
   1  -5   7      112.24      141.09     14.76 o 
   2  -5   7      149.65      139.43      9.22 o 
   3  -5   7      912.98      845.40     22.47 o 
   4  -5   7       12.59       22.07     12.71 o 
   5  -5   7      147.19      166.53     17.05 o 
   6  -5   7       43.69       42.69     14.85 o 
   7  -5   7      376.63      422.51     80.69 o 
   8  -5   7        7.09       58.24     21.63 o 
   9  -5   7        8.52       14.99     17.05 o 
  10  -5   7      257.81      280.17     73.67 o 
 -13  -4   7      103.56      149.00     30.86 o 
 -12  -4   7       25.87       29.78     12.88 o 
 -11  -4   7        4.38       -2.13     17.84 o 
 -10  -4   7      143.66      159.74     24.57 o 
  -9  -4   7      538.97      576.77     44.06 o 
  -8  -4   7      189.42      166.75     15.63 o 
  -7  -4   7        8.29       26.67     20.65 o 
  -6  -4   7     1581.06     1530.98     69.99 o 
  -5  -4   7       89.70       97.71     22.73 o 
  -4  -4   7      227.26      180.22      9.86 o 
  -3  -4   7     3213.33     3112.22    110.60 o 
  -2  -4   7     1070.98     1044.61     26.58 o 
  -1  -4   7     1401.17     1408.65     35.77 o 
   0  -4   7      193.83      191.13     39.13 o 
   1  -4   7     1511.24     1413.10     36.49 o 
   2  -4   7      165.32      151.57      6.35 o 
   3  -4   7      793.79      717.32     33.97 o 
   4  -4   7     6080.28     6161.82    278.85 o 
   5  -4   7      313.29      319.00     23.85 o 
   6  -4   7      421.35      418.28     32.42 o 
   7  -4   7      304.25      361.01     32.18 o 
   8  -4   7        0.50       -0.20     11.86 o 
   9  -4   7      148.35      155.62     28.35 o 
  10  -4   7        4.21        1.00     14.02 o 
 -13  -3   7       48.51       44.48     21.42 o 
 -12  -3   7      306.58      373.90     35.50 o 
 -11  -3   7        0.34        2.98     25.01 o 
 -10  -3   7        1.24      -13.31     13.31 o 
  -9  -3   7      687.85      681.25     47.15 o 
  -8  -3   7       35.01       43.54     11.09 o 
  -7  -3   7        0.79       19.36      7.65 o 
  -6  -3   7      140.18      145.40     13.38 o 
  -5  -3   7     2574.51     2513.67     56.54 o 
  -4  -3   7       15.85       31.66      5.57 o 
  -3  -3   7        8.45       12.88      3.07 o 
  -2  -3   7     5256.27     5011.92    138.82 o 
  -1  -3   7      518.55      570.83     17.10 o 
   0  -3   7     4797.20     4797.24    160.97 o 
   1  -3   7     2801.56     2822.38    117.28 o 
   2  -3   7        2.63        4.53      2.51 o 
   3  -3   7      504.50      517.61     29.84 o 
   4  -3   7     1139.92     1132.65     84.11 o 
   5  -3   7        7.23        7.83     15.26 o 
   6  -3   7      177.98      210.81     32.34 o 
   7  -3   7     1214.69     1111.28     84.87 o 
   8  -3   7      300.01      319.13     35.95 o 
   9  -3   7        0.51      -16.45     16.45 o 
  10  -3   7      244.40      305.50     46.23 o 
 -13  -2   7       42.71       64.61     22.57 o 
 -12  -2   7        7.96       17.85     13.71 o 
 -11  -2   7      269.83      233.05     24.89 o 
 -10  -2   7       10.78       -2.42      8.85 o 
  -9  -2   7        1.24       10.90     10.57 o 
  -8  -2   7     1372.03     1332.83    105.41 o 
  -7  -2   7        0.57        2.00      6.20 o 
  -6  -2   7      823.30      758.21     55.14 o 
  -5  -2   7     2052.49     2019.27     48.84 o 
  -4  -2   7       54.46       49.96      5.08 o 
  -3  -2   7     1048.91      993.40     25.12 o 
  -2  -2   7      111.74      109.09     10.40 o 
  -1  -2   7     1185.15     1145.07     38.20 o 
   0  -2   7        2.83        2.94      3.99 o 
   1  -2   7      822.78      896.76     35.67 o 
   2  -2   7     1731.03     1639.08     37.89 o 
   3  -2   7      521.33      568.11     43.80 o 
   4  -2   7     5016.71     5537.78    462.29 o 
   5  -2   7     1160.38     1109.78     57.23 o 
   6  -2   7      374.71      338.43     31.25 o 
   7  -2   7      120.70      152.68     39.89 o 
   8  -2   7      145.16      130.80     23.40 o 
   9  -2   7        0.47       27.14     17.98 o 
  10  -2   7       24.44       46.07     22.16 o 
 -13  -1   7       73.69       68.25     25.70 o 
 -12  -1   7      131.82      118.29     24.25 o 
 -11  -1   7      672.89      734.21     67.56 o 
 -10  -1   7       37.75       52.48     15.05 o 
  -9  -1   7      130.11      117.34     11.73 o 
  -8  -1   7        2.42       21.39     12.88 o 
  -7  -1   7      968.79      929.02     41.73 o 
  -6  -1   7      567.02      565.31     20.44 o 
  -5  -1   7      806.80      741.44     19.74 o 
  -4  -1   7     5235.92     5861.12    209.92 o 
  -3  -1   7       54.40       57.39     10.66 o 
  -2  -1   7     2123.89     2081.94     51.35 o 
  -1  -1   7      406.37      425.43     14.13 o 
   0  -1   7     1267.54     1399.12     46.10 o 
   1  -1   7     2514.93     2701.34     69.80 o 
   2  -1   7       23.38       31.50      3.27 o 
   3  -1   7       43.33       40.28      7.97 o 
   4  -1   7     1518.73     1595.04    102.40 o 
   5  -1   7     2211.82     2125.96    103.40 o 
   6  -1   7      298.69      336.62     32.41 o 
   7  -1   7       18.87       45.20     16.69 o 
   8  -1   7      478.27      498.22     44.11 o 
   9  -1   7       33.69       21.34     39.24 o 
  10  -1   7      132.66      125.17     22.43 o 
 -13   0   7       63.79      107.44     21.44 o 
 -12   0   7       15.90        9.70     12.13 o 
 -11   0   7      100.34      110.89     16.40 o 
 -10   0   7      400.54      426.33     35.86 o 
  -9   0   7       81.00      100.54     17.09 o 
  -8   0   7     1979.17     2013.40     96.00 o 
  -7   0   7      168.66      130.25     14.65 o 
  -6   0   7      111.03      110.86     18.18 o 
  -5   0   7     1082.19     1014.83     56.23 o 
  -4   0   7      653.33      686.86     20.00 o 
  -3   0   7      419.06      391.80     13.07 o 
  -2   0   7      318.01      341.38     12.66 o 
  -1   0   7     1657.07     1571.51     80.72 o 
   0   0   7     1039.27      990.14     27.30 o 
   1   0   7      789.09      795.93     30.98 o 
   2   0   7     3284.55     3359.16    121.46 o 
   3   0   7      113.38      137.22     28.47 o 
   4   0   7       16.62        5.57      8.08 o 
   5   0   7      151.50      197.26     41.52 o 
   6   0   7       16.12       22.49     18.56 o 
   7   0   7       90.33       83.27     17.53 o 
   8   0   7       27.02       45.71     16.74 o 
   9   0   7      313.31      333.33     47.75 o 
  10   0   7        7.26       13.93     19.09 o 
 -13   1   7      146.90      155.34     28.97 o 
 -12   1   7      129.94      117.70     22.41 o 
 -11   1   7      111.81      117.87     15.84 o 
 -10   1   7       13.41        8.57      8.26 o 
  -9   1   7      314.70      360.15     22.21 o 
  -8   1   7      245.70      213.49     12.11 o 
  -7   1   7     2962.75     2942.07     92.54 o 
  -6   1   7     1081.83     1113.07     34.12 o 
  -5   1   7      538.51      490.70     14.75 o 
  -4   1   7     2529.75     2521.69     98.78 o 
  -3   1   7      168.03      151.86      6.74 o 
  -2   1   7      688.01      774.23     65.55 o 
  -1   1   7     2759.72     3030.88     81.17 o 
   0   1   7      666.56      713.43     28.30 o 
   1   1   7       27.75       32.38      4.88 o 
   2   1   7        1.33       10.43      7.84 o 
   3   1   7     1864.07     1856.83     54.55 o 
   4   1   7        2.13        8.73     10.39 o 
   5   1   7       16.41       43.32     13.89 o 
   6   1   7     1001.36     1093.77     76.02 o 
   7   1   7       38.47       49.76     13.50 o 
   8   1   7      256.32      284.76     36.72 o 
   9   1   7       36.70       45.39     17.26 o 
 -13   2   7       73.45       72.27     41.37 o 
 -12   2   7      108.33      133.63     18.41 o 
 -11   2   7       11.90       24.76     10.96 o 
 -10   2   7      662.09      739.68     46.40 o 
  -9   2   7      119.38      146.52     13.17 o 
  -8   2   7        6.14       -0.04      8.04 o 
  -7   2   7     4978.66     5043.69    162.34 o 
  -6   2   7        7.89        3.84      4.48 o 
  -5   2   7       22.42       15.71      7.62 o 
  -4   2   7      184.81      183.49     17.25 o 
  -3   2   7     3271.84     3223.01     90.91 o 
  -2   2   7      104.84       96.30     14.84 o 
  -1   2   7      700.68      728.49     29.77 o 
   0   2   7     3530.18     3469.58    125.98 o 
   1   2   7       24.01       27.31      5.56 o 
   2   2   7      208.41      221.47     11.90 o 
   3   2   7      830.59      872.65     32.47 o 
   4   2   7       36.38       46.71      9.82 o 
   5   2   7        1.85        9.76      9.45 o 
   6   2   7      114.71      100.62     30.59 o 
   7   2   7      167.28      145.30     25.78 o 
   8   2   7        0.80       -2.07     13.48 o 
   9   2   7      104.51       96.10     18.81 o 
 -13   3   7      104.44       42.58     22.09 o 
 -12   3   7       28.22       62.33     19.83 o 
 -11   3   7       29.53       19.21     14.53 o 
 -10   3   7       79.46       91.38     12.06 o 
  -9   3   7      474.28      496.41     24.40 o 
  -8   3   7        2.57        6.37     10.98 o 
  -7   3   7       66.83       37.37     12.93 o 
  -6   3   7      896.01      881.87     50.95 o 
  -5   3   7       22.05       23.99      8.09 o 
  -4   3   7      152.36      144.63     18.26 o 
  -3   3   7     2079.66     1914.34    136.75 o 
  -2   3   7      398.30      388.10     12.85 o 
  -1   3   7       14.05       36.83     13.83 o 
   0   3   7        8.07       41.45     13.82 o 
   1   3   7       85.37       83.71     13.91 o 
   2   3   7       33.17       14.97      6.65 o 
   3   3   7      696.19      725.88     29.43 o 
   4   3   7     1429.70     1339.81    115.11 o 
   5   3   7        8.10       12.73     10.10 o 
   6   3   7      315.49      319.32     35.01 o 
   7   3   7      113.66      142.68     24.45 o 
   8   3   7       35.62       61.55     17.46 o 
 -13   4   7        1.28        8.88     23.84 o 
 -12   4   7      370.71      398.36     44.93 o 
 -11   4   7       35.71       21.00     37.39 o 
 -10   4   7       35.65       41.38     15.79 o 
  -9   4   7      246.08      235.97     24.40 o 
  -8   4   7      502.13      520.71     55.91 o 
  -7   4   7       83.62       82.83     11.48 o 
  -6   4   7       25.38       30.56     17.00 o 
  -5   4   7      559.60      564.77     33.36 o 
  -4   4   7        8.72        6.99     16.55 o 
  -3   4   7     1683.03     1786.43     77.56 o 
  -2   4   7     2898.82     2813.72     74.17 o 
  -1   4   7      405.68      428.20     26.10 o 
   0   4   7      912.41      905.93     31.59 o 
   1   4   7      471.68      511.52     28.64 o 
   2   4   7      298.85      255.68     15.03 o 
   3   4   7        2.48       15.17      7.57 o 
   4   4   7        0.96        8.82      8.82 o 
   5   4   7       80.79       98.20     19.84 o 
   6   4   7        0.16      -14.86     14.86 o 
   7   4   7      321.95      315.10     35.39 o 
   8   4   7      150.76      163.83     31.49 o 
 -12   5   7        2.34       -1.02     13.90 o 
 -11   5   7      288.64      319.55     45.92 o 
 -10   5   7        2.75       12.43     11.95 o 
  -9   5   7      105.51       85.85     13.92 o 
  -8   5   7      963.88      990.18     55.97 o 
  -7   5   7       50.20       71.22     12.45 o 
  -6   5   7      283.60      286.87     37.01 o 
  -5   5   7      568.84      583.31     34.88 o 
  -4   5   7        7.22       11.86      6.49 o 
  -3   5   7      107.60      137.81     16.98 o 
  -2   5   7      162.79      158.58     14.44 o 
  -1   5   7      464.54      447.24     18.80 o 
   0   5   7      790.68      822.56     30.29 o 
   1   5   7      562.64      573.69     43.69 o 
   2   5   7      123.13      118.55     11.43 o 
   3   5   7      191.02      166.98     14.22 o 
   4   5   7      379.37      412.89     73.97 o 
   5   5   7      148.88      174.75     25.06 o 
   6   5   7        3.46       24.58     26.07 o 
   7   5   7       14.17       20.17     13.47 o 
 -12   6   7       20.08       31.19     15.67 o 
 -11   6   7       80.38      101.80     24.08 o 
 -10   6   7        4.17       47.75     29.38 o 
  -9   6   7       20.91       16.42     11.32 o 
  -8   6   7        0.99       -2.50     11.08 o 
  -7   6   7      333.89      382.64     30.44 o 
  -6   6   7       65.85       69.11     13.75 o 
  -5   6   7      947.17      950.18    110.87 o 
  -4   6   7     1045.31     1055.32     57.92 o 
  -3   6   7       15.53       25.51     12.52 o 
  -2   6   7      366.87      380.07     25.09 o 
  -1   6   7      310.94      337.23     27.62 o 
   0   6   7        5.61       10.50      5.15 o 
   1   6   7      205.11      206.56     12.81 o 
   2   6   7      294.01      232.13     20.25 o 
   3   6   7       58.74       88.77     11.08 o 
   4   6   7        3.11        9.36      9.63 o 
   5   6   7      180.37      158.92     21.64 o 
   6   6   7       33.96       70.73     17.77 o 
   7   6   7       43.81       70.05     16.60 o 
 -11   7   7       80.50       76.46     19.90 o 
 -10   7   7      185.93      151.72     28.39 o 
  -9   7   7       15.56       15.09     14.99 o 
  -8   7   7      178.83      224.77     24.44 o 
  -7   7   7       90.48       79.06     13.20 o 
  -6   7   7       27.02       43.55     18.22 o 
  -5   7   7      262.11      234.48     24.05 o 
  -4   7   7      281.72      271.12     23.53 o 
  -3   7   7      273.37      216.58     20.47 o 
  -2   7   7        4.31       27.57      8.76 o 
  -1   7   7      656.77      629.64     43.02 o 
   0   7   7     1010.61      988.60     61.70 o 
   1   7   7      263.56      242.20     24.32 o 
   2   7   7      476.17      454.60     39.80 o 
   3   7   7        0.73       11.81     12.03 o 
   4   7   7       23.77       17.04     28.50 o 
   5   7   7       11.29        5.31      9.24 o 
   6   7   7       56.38       62.32     23.84 o 
 -11   8   7        6.48       -8.20     13.90 o 
 -10   8   7      120.83      139.60     28.83 o 
  -9   8   7      182.52      218.09     28.34 o 
  -8   8   7       70.48      102.57     19.43 o 
  -7   8   7      142.25      124.59     37.92 o 
  -6   8   7      271.32      242.36     54.84 o 
  -5   8   7      161.82      173.45     18.80 o 
  -4   8   7      221.24      225.88     22.41 o 
  -3   8   7      416.53      408.36     36.95 o 
  -2   8   7        3.33       15.38     18.14 o 
  -1   8   7       54.65       74.64     17.98 o 
   0   8   7      117.26       99.65     34.08 o 
   1   8   7       61.73       45.14     12.18 o 
   2   8   7      111.41      104.61     20.21 o 
   3   8   7      316.93      309.20     31.10 o 
   4   8   7      167.07      153.34     38.94 o 
   5   8   7       84.68       19.74     24.37 o 
 -10   9   7       93.15       88.78     31.88 o 
  -9   9   7       24.44       28.51     32.56 o 
  -8   9   7       26.50       71.49     20.60 o 
  -7   9   7       87.41      113.81     29.38 o 
  -6   9   7      170.69      145.58     23.91 o 
  -5   9   7       47.75       51.13     19.51 o 
  -4   9   7      203.55      177.87     23.12 o 
  -3   9   7      225.23      205.38     28.43 o 
  -2   9   7      529.27      491.14     33.54 o 
  -1   9   7      403.08      436.33     36.60 o 
   0   9   7      521.18      517.99     64.18 o 
   1   9   7        1.01       -2.05     15.79 o 
   2   9   7       94.17      106.06     17.69 o 
   3   9   7      124.27      118.98     22.56 o 
   4   9   7        7.39        0.00     19.58 o 
  -9  10   7      211.01      239.01     31.70 o 
  -8  10   7      115.96       75.05     23.55 o 
  -7  10   7       94.14       94.44     35.45 o 
  -6  10   7      205.11      209.26     29.43 o 
  -5  10   7       25.16       18.79     17.53 o 
  -4  10   7       84.21      110.66     23.64 o 
  -3  10   7      131.20      136.22     20.68 o 
  -2  10   7        4.48       27.97     15.37 o 
  -1  10   7       27.07        6.03     13.35 o 
   0  10   7        5.51       16.62     14.95 o 
   1  10   7       27.89       18.37     12.40 o 
   2  10   7      229.71      229.46     31.89 o 
  -7  11   7       15.26       25.14     14.62 o 
  -6  11   7       46.48       38.86     14.99 o 
  -5  11   7      128.70      152.33     29.65 o 
  -4  11   7      106.03      145.71     38.49 o 
  -3  11   7      150.35      149.48     33.67 o 
  -2  11   7       80.41       54.94     13.98 o 
  -1  11   7        0.77       14.60     20.69 o 
   0  11   7      221.17      213.48     25.38 o 
   1  11   7       22.65       15.29     15.72 o 
  -1 -16   8        0.15       11.92     18.37 o 
   0 -16   8       21.79       33.63     20.80 o 
   1 -16   8       32.69       13.66     25.43 o 
  -4 -15   8       59.59       14.54     21.10 o 
  -3 -15   8       49.41       70.85     31.96 o 
  -2 -15   8       45.03       60.57     17.63 o 
  -1 -15   8      170.26      152.87     56.59 o 
   0 -15   8       13.33       20.99     16.93 o 
   1 -15   8        3.25      -15.06     15.06 o 
   2 -15   8      309.40      251.68     30.66 o 
   3 -15   8        0.22       10.63     20.50 o 
   4 -15   8        6.63        2.13     15.64 o 
  -6 -14   8       31.40       38.68     21.17 o 
  -5 -14   8       65.12       74.45     17.05 o 
  -4 -14   8      182.77      160.60     29.00 o 
  -3 -14   8        1.30       -5.44     17.61 o 
  -2 -14   8       21.09        9.87     17.46 o 
  -1 -14   8      188.53      228.22     28.16 o 
   0 -14   8       43.48       46.65     20.76 o 
   1 -14   8       14.40       40.43     42.93 o 
   2 -14   8       38.09       45.93      9.20 o 
   3 -14   8      420.86      437.64     36.20 o 
   4 -14   8        2.44        3.47      8.45 o 
   5 -14   8        4.91        1.18     12.26 o 
   6 -14   8      175.21      188.18     39.78 o 
  -7 -13   8       16.94       43.21     19.17 o 
  -6 -13   8      127.50      110.73     27.21 o 
  -5 -13   8        0.67       18.00     16.83 o 
  -4 -13   8       83.94      108.20     34.31 o 
  -3 -13   8      421.87      429.34     42.16 o 
  -2 -13   8        1.56       -0.15      7.98 o 
  -1 -13   8        0.20      -14.39     14.39 o 
   0 -13   8      421.84      432.71     38.24 o 
   1 -13   8      100.77       92.72     11.28 o 
   2 -13   8        2.17       -1.67      7.38 o 
   3 -13   8      111.78      120.60     14.75 o 
   4 -13   8      286.53      275.03     19.67 o 
   5 -13   8       48.69       53.74     15.80 o 
   6 -13   8        0.28      -12.89     12.89 o 
   7 -13   8      404.69      331.08     32.21 o 
  -8 -12   8        7.34      -13.27     14.84 o 
  -7 -12   8       19.24       42.47     17.14 o 
  -6 -12   8      279.75      276.05     37.73 o 
  -5 -12   8      168.96      141.47     27.67 o 
  -4 -12   8       13.47        0.53     10.02 o 
  -3 -12   8       97.79       93.24     19.82 o 
  -2 -12   8      320.10      304.71     28.44 o 
  -1 -12   8       42.27       56.65     22.13 o 
   0 -12   8        2.20       10.71      6.58 o 
   1 -12   8      567.33      576.76     30.17 o 
   2 -12   8      192.25      201.48     30.76 o 
   3 -12   8      221.45      209.92     21.80 o 
   4 -12   8      570.61      565.57     30.10 o 
   5 -12   8       94.83      115.42     18.50 o 
   6 -12   8      115.96      139.22     18.24 o 
   7 -12   8       10.38      -10.85     14.95 o 
  -9 -11   8       79.85       85.89     26.61 o 
  -8 -11   8       63.57       79.00     19.81 o 
  -7 -11   8        2.71        4.50     27.59 o 
  -6 -11   8        1.16       -3.95     13.32 o 
  -5 -11   8      694.78      668.47     59.51 o 
  -4 -11   8       63.64       73.58     17.73 o 
  -3 -11   8      107.54      146.50     19.63 o 
  -2 -11   8      421.45      517.15     42.41 o 
  -1 -11   8      594.29      574.11     23.68 o 
   0 -11   8      459.77      490.86     23.91 o 
   1 -11   8       18.77       28.01     12.90 o 
   2 -11   8      121.34      141.25     12.22 o 
   3 -11   8       27.69       24.84      7.45 o 
   4 -11   8      271.92      219.77     39.75 o 
   5 -11   8      185.41      184.36     19.93 o 
   6 -11   8       10.67       -5.45     26.30 o 
   7 -11   8      311.02      344.48     31.76 o 
   8 -11   8      110.22      100.63     33.89 o 
 -10 -10   8      136.65      141.98     25.14 o 
  -9 -10   8        8.07       32.69     24.10 o 
  -8 -10   8      427.17      484.57     52.60 o 
  -7 -10   8      310.39      336.81     40.27 o 
  -6 -10   8       46.71       41.43     26.45 o 
  -5 -10   8      188.84      192.50     24.43 o 
  -4 -10   8      515.47      482.67     50.25 o 
  -3 -10   8       46.33       54.82     12.95 o 
  -2 -10   8       68.41       85.19     15.74 o 
  -1 -10   8     1437.98     1402.52     55.76 o 
   0 -10   8      694.49      667.68     27.47 o 
   1 -10   8     1534.45     1557.42     57.19 o 
   2 -10   8      333.82      324.12     16.75 o 
   3 -10   8      142.84      157.72     30.98 o 
   4 -10   8      891.18      961.60     41.74 o 
   5 -10   8       55.44       64.73     15.27 o 
   6 -10   8       42.56       68.26     17.57 o 
   7 -10   8      131.41      119.90     19.60 o 
   8 -10   8      291.45      241.53     29.56 o 
   9 -10   8        9.61      -11.51     16.82 o 
 -10  -9   8       81.27       67.15     41.83 o 
  -9  -9   8        1.34       14.73     21.86 o 
  -8  -9   8       33.76       37.32     18.18 o 
  -7  -9   8      384.57      408.55     56.93 o 
  -6  -9   8       86.97       95.75     19.74 o 
  -5  -9   8      933.00      940.23     59.96 o 
  -4  -9   8      460.33      479.04     33.76 o 
  -3  -9   8     1252.94     1306.18     91.43 o 
  -2  -9   8      955.07      970.19     58.98 o 
  -1  -9   8       42.25       43.32      5.56 o 
   0  -9   8      926.64      913.46     38.47 o 
   1  -9   8      664.30      642.67     24.99 o 
   2  -9   8      539.69      493.89     34.02 o 
   3  -9   8      220.01      175.09     29.55 o 
   4  -9   8      122.27      120.52     10.15 o 
   5  -9   8     1201.41     1177.28     87.52 o 
   6  -9   8       14.92      -11.44     22.47 o 
   7  -9   8       53.76       39.43     25.32 o 
   8  -9   8      158.93      164.63     31.27 o 
   9  -9   8       42.49       31.27     20.53 o 
 -11  -8   8      135.24      116.06     23.82 o 
 -10  -8   8       94.44       98.32     25.37 o 
  -9  -8   8      191.59      214.72     65.93 o 
  -8  -8   8      292.20      299.29     34.45 o 
  -7  -8   8       53.52       56.83     14.60 o 
  -6  -8   8      152.54      151.03     28.31 o 
  -5  -8   8        4.73       -9.18     10.70 o 
  -4  -8   8      674.09      725.34     45.90 o 
  -3  -8   8      703.82      702.02     58.45 o 
  -2  -8   8       33.91       33.36      4.28 o 
  -1  -8   8     2564.60     2665.63     77.44 o 
   0  -8   8       60.55       50.85      7.33 o 
   1  -8   8        6.21       10.19      7.51 o 
   2  -8   8      939.42      883.37     43.65 o 
   3  -8   8      338.66      338.27     17.23 o 
   4  -8   8       10.32       33.26     26.15 o 
   5  -8   8      305.80      307.52     21.66 o 
   6  -8   8     1073.38     1073.09     64.26 o 
   7  -8   8        3.50       -3.67     19.09 o 
   8  -8   8        0.82        3.72     19.58 o 
   9  -8   8      464.92      457.42     43.66 o 
 -11  -7   8       24.13       10.60     16.76 o 
 -10  -7   8      146.44      135.56     28.69 o 
  -9  -7   8      133.63      133.07     20.29 o 
  -8  -7   8       82.93       87.77     20.13 o 
  -7  -7   8     1075.45     1095.40     63.56 o 
  -6  -7   8        4.30       25.04     33.97 o 
  -5  -7   8       34.85       49.63     12.93 o 
  -4  -7   8     2284.12     2303.44    109.67 o 
  -3  -7   8       59.95       56.17      9.40 o 
  -2  -7   8      201.43      201.13      8.11 o 
  -1  -7   8      305.18      274.01     19.79 o 
   0  -7   8     1200.39     1189.19     36.77 o 
   1  -7   8      112.00      118.68     16.79 o 
   2  -7   8      167.21      163.93      9.81 o 
   3  -7   8     1862.51     1749.89     60.63 o 
   4  -7   8       98.29      137.34     23.34 o 
   5  -7   8      149.85      152.89     20.93 o 
   6  -7   8      361.57      368.62     35.20 o 
   7  -7   8       18.16        0.29      8.11 o 
   8  -7   8      104.03      120.81     26.14 o 
   9  -7   8       21.68       -2.43     17.65 o 
 -12  -6   8       71.75      113.40     28.45 o 
 -11  -6   8       76.39       91.17     25.10 o 
 -10  -6   8      374.23      340.38     54.81 o 
  -9  -6   8       23.01       49.96     39.62 o 
  -8  -6   8       95.94      106.71     17.72 o 
  -7  -6   8      553.56      520.29     39.24 o 
  -6  -6   8     1060.21     1019.23     70.41 o 
  -5  -6   8       33.66       33.44      7.68 o 
  -4  -6   8       12.72        7.43     11.39 o 
  -3  -6   8     3605.77     3435.80    242.27 o 
  -2  -6   8      153.26      136.87      7.25 o 
  -1  -6   8      364.70      327.96     12.61 o 
   0  -6   8     1054.19     1000.85     30.48 o 
   1  -6   8      479.74      495.16     25.88 o 
   2  -6   8       10.63        3.68      4.14 o 
   3  -6   8       53.01       40.64     14.03 o 
   4  -6   8      435.49      425.79     32.24 o 
   5  -6   8       64.24      116.49     23.30 o 
   6  -6   8      493.58      464.93     46.65 o 
   7  -6   8      429.13      456.32     38.16 o 
   8  -6   8       10.29       11.44     15.64 o 
   9  -6   8      129.20      155.59     29.84 o 
 -12  -5   8       59.24       88.40     21.35 o 
 -11  -5   8       22.88       35.89     13.30 o 
 -10  -5   8       12.37       13.20     17.57 o 
  -9  -5   8      757.36      811.63     73.94 o 
  -8  -5   8       37.24       24.90     10.60 o 
  -7  -5   8       55.64       65.14     12.34 o 
  -6  -5   8     1448.36     1454.48     65.89 o 
  -5  -5   8      523.09      507.74     29.21 o 
  -4  -5   8      343.84      361.11     24.15 o 
  -3  -5   8      440.67      513.17    105.02 o 
  -2  -5   8     1562.39     1458.91     43.03 o 
  -1  -5   8        0.76        7.92      4.15 o 
   0  -5   8      463.46      441.52     20.30 o 
   1  -5   8     2770.64     2646.51     75.78 o 
   2  -5   8     1283.51     1289.72     37.38 o 
   3  -5   8     2663.02     2503.32    102.36 o 
   4  -5   8     2816.91     2734.63    127.05 o 
   5  -5   8      156.93      137.95     18.67 o 
   6  -5   8      364.27      419.51     38.22 o 
   7  -5   8       30.90       58.21     15.51 o 
   8  -5   8       79.58       99.45     24.03 o 
   9  -5   8        0.97       -9.01     14.10 o 
  10  -5   8      158.86      184.19     38.07 o 
 -12  -4   8      174.77      204.74     33.94 o 
 -11  -4   8       55.85       61.60     20.65 o 
 -10  -4   8        0.83        4.15     30.40 o 
  -9  -4   8       19.02       17.24     10.72 o 
  -8  -4   8     1049.19     1113.73     67.07 o 
  -7  -4   8        2.55       -8.06      8.06 o 
  -6  -4   8       93.34       95.79     14.09 o 
  -5  -4   8     2178.68     2124.05    102.86 o 
  -4  -4   8      158.04      142.76      5.52 o 
  -3  -4   8      569.88      477.42     18.39 o 
  -2  -4   8      311.79      289.09     19.37 o 
  -1  -4   8      101.25      106.51      7.70 o 
   0  -4   8      586.09      539.82     23.42 o 
   1  -4   8        0.60       -1.01      3.48 o 
   2  -4   8      418.30      403.06     12.61 o 
   3  -4   8        2.20       -8.90      8.90 o 
   4  -4   8       63.15       75.75     15.01 o 
   5  -4   8        8.40       13.42      9.73 o 
   6  -4   8      128.40      129.46     21.48 o 
   7  -4   8      609.77      709.61     66.46 o 
   8  -4   8       61.46       75.26     16.58 o 
   9  -4   8        0.48       -9.96     17.10 o 
  10  -4   8       69.85      123.05     32.15 o 
 -13  -3   8       88.19      116.52     46.34 o 
 -12  -3   8       29.74       17.96     23.57 o 
 -11  -3   8      231.99      295.99     47.75 o 
 -10  -3   8       51.33       54.60     16.83 o 
  -9  -3   8       91.54      115.49     21.94 o 
  -8  -3   8     1028.63     1088.86     63.64 o 
  -7  -3   8      171.61      168.60     14.98 o 
  -6  -3   8       86.76       75.94      4.85 o 
  -5  -3   8      184.95      192.69     11.30 o 
  -4  -3   8      302.99      278.54     16.42 o 
  -3  -3   8        6.59        2.18      3.63 o 
  -2  -3   8      817.67      809.36     23.89 o 
  -1  -3   8     1160.77     1161.36     33.99 o 
   0  -3   8       46.28       49.28      8.50 o 
   1  -3   8     1920.61     1912.13     85.17 o 
   2  -3   8      145.53      143.23      6.37 o 
   3  -3   8      500.05      522.28     27.22 o 
   4  -3   8      481.35      451.97     33.70 o 
   5  -3   8      160.79      209.34     25.80 o 
   6  -3   8       47.64       76.28     19.71 o 
   7  -3   8       57.97      102.46     22.24 o 
   8  -3   8      525.46      565.02     49.51 o 
   9  -3   8       66.88       90.94     33.40 o 
 -13  -2   8       22.39       -4.18     12.50 o 
 -12  -2   8       49.92      120.93     25.44 o 
 -11  -2   8        5.02       25.65     11.34 o 
 -10  -2   8      469.78      515.87     58.56 o 
  -9  -2   8       82.11       82.01     13.96 o 
  -8  -2   8      235.84      218.74     35.72 o 
  -7  -2   8     1562.39     1420.76     92.67 o 
  -6  -2   8       81.21       79.44      6.93 o 
  -5  -2   8     1604.38     1478.96     55.24 o 
  -4  -2   8      234.83      223.27     11.70 o 
  -3  -2   8       71.67       64.56     11.92 o 
  -2  -2   8     1263.30     1180.24     33.33 o 
  -1  -2   8     1382.43     1510.63     47.85 o 
   0  -2   8      501.06      477.88     21.54 o 
   1  -2   8      109.22      107.27      6.22 o 
   2  -2   8     2423.55     2105.22     84.39 o 
   3  -2   8      452.88      500.38     31.20 o 
   4  -2   8      762.22      817.56     51.83 o 
   5  -2   8      741.61      745.55     61.18 o 
   6  -2   8      151.58      150.90     20.79 o 
   7  -2   8        0.62       11.49     25.16 o 
   8  -2   8       61.28       98.83     19.95 o 
   9  -2   8        7.22       13.05     16.85 o 
 -13  -1   8        4.67       19.62     17.58 o 
 -12  -1   8        2.85       32.46     17.81 o 
 -11  -1   8      236.01      269.44     32.48 o 
 -10  -1   8       96.53      113.17     18.03 o 
  -9  -1   8       77.92       86.18     17.97 o 
  -8  -1   8      396.83      319.29     23.09 o 
  -7  -1   8       55.42       61.04      6.07 o 
  -6  -1   8      134.44      125.76     14.82 o 
  -5  -1   8      504.94      504.21     21.32 o 
  -4  -1   8     2247.94     2270.19    130.56 o 
  -3  -1   8      984.93     1020.85     30.11 o 
  -2  -1   8       40.75       36.70      5.91 o 
  -1  -1   8     2106.38     2016.59     57.79 o 
   0  -1   8       58.82       76.41     10.08 o 
   1  -1   8       15.96       14.16      4.16 o 
   2  -1   8      448.01      432.35     25.36 o 
   3  -1   8       18.57       34.43     11.45 o 
   4  -1   8       31.75       54.94     11.19 o 
   5  -1   8      183.95      133.95     18.47 o 
   6  -1   8      998.71      958.97     65.86 o 
   7  -1   8        0.41        9.00     14.26 o 
   8  -1   8        6.11       -8.58     15.08 o 
   9  -1   8       30.32       43.92     18.67 o 
 -13   0   8       19.69       16.14     16.48 o 
 -12   0   8       79.85       99.19     25.73 o 
 -11   0   8       19.65       10.24     12.88 o 
 -10   0   8      374.51      418.35     29.15 o 
  -9   0   8      323.72      358.87     29.28 o 
  -8   0   8        2.79        4.70     14.42 o 
  -7   0   8       47.69       36.87     12.52 o 
  -6   0   8        4.96       16.10     13.65 o 
  -5   0   8        5.87        4.13      3.57 o 
  -4   0   8      674.50      628.33     19.39 o 
  -3   0   8      880.55      944.99     29.74 o 
  -2   0   8        1.52        1.87     11.04 o 
  -1   0   8       15.28       30.22      4.70 o 
   0   0   8     3077.65     3282.15     91.89 o 
   1   0   8       28.62       36.48     10.91 o 
   2   0   8     1023.38      983.45     37.89 o 
   3   0   8      821.68      959.48     52.47 o 
   4   0   8      266.00      267.00     56.21 o 
   5   0   8      230.79      227.69     34.27 o 
   6   0   8      287.94      297.76     28.26 o 
   7   0   8      345.28      360.10     40.13 o 
   8   0   8        0.25      -15.28     21.03 o 
   9   0   8      120.64      116.85     24.49 o 
 -13   1   8      117.94      136.18     46.23 o 
 -12   1   8        4.19        8.06     21.25 o 
 -11   1   8        1.26       11.76      8.15 o 
 -10   1   8      134.99      140.82     14.41 o 
  -9   1   8      560.00      527.40     26.90 o 
  -8   1   8       65.13       88.77     13.05 o 
  -7   1   8      302.15      310.01     15.02 o 
  -6   1   8     1895.73     1824.65     54.22 o 
  -5   1   8      319.41      308.83     15.33 o 
  -4   1   8      139.30      114.83      7.12 o 
  -3   1   8     1402.66     1462.72     73.37 o 
  -2   1   8      237.76      223.65     16.56 o 
  -1   1   8      140.78      152.10      9.41 o 
   0   1   8      523.39      565.69     20.56 o 
   1   1   8      626.09      589.04     28.51 o 
   2   1   8      217.05      192.82     12.25 o 
   3   1   8      288.96      270.21     22.51 o 
   4   1   8      466.94      415.17     44.29 o 
   5   1   8      180.04      174.43     19.49 o 
   6   1   8      397.51      452.33     43.84 o 
   7   1   8      213.93      286.28     47.97 o 
   8   1   8       56.56       47.44     36.02 o 
   9   1   8      158.07      196.84     46.80 o 
 -13   2   8        0.69      -24.52     24.52 o 
 -12   2   8      295.65      320.94     73.48 o 
 -11   2   8        3.83       21.19     10.10 o 
 -10   2   8       34.32       33.46      9.66 o 
  -9   2   8      532.43      577.69     28.78 o 
  -8   2   8      181.98      150.26     13.98 o 
  -7   2   8      136.25      114.57      9.59 o 
  -6   2   8      309.38      324.74     19.81 o 
  -5   2   8      480.66      465.75     21.28 o 
  -4   2   8       15.17       24.62     11.37 o 
  -3   2   8      345.70      314.23     11.55 o 
  -2   2   8      493.35      468.08     17.40 o 
  -1   2   8      236.99      250.99     51.20 o 
   0   2   8      505.90      509.74     19.46 o 
   1   2   8     1241.81     1199.01     39.47 o 
   2   2   8      140.07      141.14     10.17 o 
   3   2   8     1811.35     1728.27     61.25 o 
   4   2   8      290.35      299.46     28.35 o 
   5   2   8      429.05      454.54     39.97 o 
   6   2   8       11.94       -8.67     17.19 o 
   7   2   8       29.58       34.20     56.02 o 
   8   2   8       23.86        6.83     36.74 o 
 -13   3   8        1.42        6.98     24.82 o 
 -12   3   8      100.71       78.87     26.64 o 
 -11   3   8      116.54      119.04     17.61 o 
 -10   3   8       26.23       14.35      8.92 o 
  -9   3   8      141.53      136.76     33.09 o 
  -8   3   8      542.03      555.97     24.62 o 
  -7   3   8        8.11        5.77     11.23 o 
  -6   3   8     1323.49     1248.93     41.14 o 
  -5   3   8     1654.89     1555.61     44.19 o 
  -4   3   8      326.41      313.36     12.13 o 
  -3   3   8      320.75      346.32     23.13 o 
  -2   3   8        4.97       21.71      8.63 o 
  -1   3   8      267.12      261.13     13.46 o 
   0   3   8      371.08      364.83     21.40 o 
   1   3   8      348.75      341.41     17.00 o 
   2   3   8      505.91      546.73     24.92 o 
   3   3   8        0.79        2.04      5.44 o 
   4   3   8      673.99      673.28     46.34 o 
   5   3   8       88.76      108.04     18.46 o 
   6   3   8       44.24       40.68     18.68 o 
   7   3   8      183.37      236.80     69.19 o 
   8   3   8        0.76       -3.65     13.57 o 
 -12   4   8       45.45       36.62     18.64 o 
 -11   4   8      274.64      235.44     30.68 o 
 -10   4   8        5.97       -1.40     10.63 o 
  -9   4   8      103.31      101.30     19.13 o 
  -8   4   8      115.33      129.53     22.47 o 
  -7   4   8      157.17      164.53     19.24 o 
  -6   4   8        0.51       -2.04      7.19 o 
  -5   4   8      457.53      437.28     34.23 o 
  -4   4   8      250.76      233.42     25.92 o 
  -3   4   8      229.22      217.58     27.44 o 
  -2   4   8     1915.58     1803.64    132.17 o 
  -1   4   8     1925.43     1942.48    115.70 o 
   0   4   8      115.60      145.04     23.24 o 
   1   4   8      342.21      378.72     23.17 o 
   2   4   8       10.98       15.02     11.63 o 
   3   4   8      133.37      102.76     11.07 o 
   4   4   8      116.84       83.57     17.03 o 
   5   4   8      171.51      119.09     33.13 o 
   6   4   8        3.67        3.31     15.68 o 
   7   4   8       21.64        3.28     16.29 o 
 -12   5   8        0.26      -17.57     17.57 o 
 -11   5   8       56.18       46.08     18.81 o 
 -10   5   8      359.28      338.86     36.78 o 
  -9   5   8       22.28       -6.94     23.57 o 
  -8   5   8      470.31      488.66     40.00 o 
  -7   5   8      679.68      715.47     60.58 o 
  -6   5   8        0.19        0.08      6.73 o 
  -5   5   8      458.84      454.70     33.06 o 
  -4   5   8      297.92      282.17     31.39 o 
  -3   5   8        4.24        5.02      7.83 o 
  -2   5   8       51.30       73.17     10.46 o 
  -1   5   8      487.22      500.94     48.16 o 
   0   5   8       20.37       14.95      6.48 o 
   1   5   8        8.32       14.50     10.50 o 
   2   5   8      921.84      901.15     90.72 o 
   3   5   8      174.69      171.97     14.36 o 
   4   5   8       63.94       77.91     18.71 o 
   5   5   8      283.13      260.63     33.50 o 
   6   5   8        2.21       -4.19     13.71 o 
 -11   6   8       80.20       79.88     18.23 o 
 -10   6   8       51.88       80.43     39.09 o 
  -9   6   8        1.31       10.58     37.65 o 
  -8   6   8      199.97      178.23     30.55 o 
  -7   6   8      467.18      528.61     38.60 o 
  -6   6   8       82.49       72.15     20.53 o 
  -5   6   8       29.90       20.95     14.50 o 
  -4   6   8     1575.39     1742.76     91.97 o 
  -3   6   8      337.30      301.46     22.82 o 
  -2   6   8       28.19        9.56     10.21 o 
  -1   6   8      166.91      181.07     18.63 o 
   0   6   8       32.84       50.39     13.93 o 
   1   6   8        0.11       12.34      8.89 o 
   2   6   8      128.42       99.36     12.08 o 
   3   6   8      158.87      156.91     18.18 o 
   4   6   8       84.45       73.02     24.82 o 
   5   6   8      158.10      167.48     27.58 o 
   6   6   8      212.44      267.05     41.75 o 
 -11   7   8        0.16      -15.89     15.89 o 
 -10   7   8      188.62      218.16     34.41 o 
  -9   7   8      200.86      198.16     39.13 o 
  -8   7   8        2.11        8.86     10.67 o 
  -7   7   8      192.32      182.78     30.89 o 
  -6   7   8       36.80       35.77     14.79 o 
  -5   7   8        1.94       26.12     13.82 o 
  -4   7   8       67.31       96.63     22.20 o 
  -3   7   8      523.51      504.73     34.90 o 
  -2   7   8       21.43       12.69     11.12 o 
  -1   7   8      138.82      128.69     21.75 o 
   0   7   8      530.36      527.42     40.76 o 
   1   7   8      116.97      126.55     16.37 o 
   2   7   8      183.25      175.97     21.25 o 
   3   7   8      294.71      290.43     37.80 o 
   4   7   8       24.76       62.32     22.24 o 
   5   7   8       46.51       17.23     24.67 o 
 -10   8   8        4.54       15.41     17.16 o 
  -9   8   8      146.71      136.91     23.49 o 
  -8   8   8        8.15       35.07     17.56 o 
  -7   8   8       35.52       50.55     17.68 o 
  -6   8   8      516.01      501.90     42.31 o 
  -5   8   8       65.80       87.78     17.99 o 
  -4   8   8       45.52       62.10     19.58 o 
  -3   8   8      593.00      622.78     72.53 o 
  -2   8   8        9.61       33.45     14.58 o 
  -1   8   8      220.58      226.67     22.98 o 
   0   8   8       14.81       -2.84      9.21 o 
   1   8   8      245.69      185.54     25.31 o 
   2   8   8       31.84       45.33     31.43 o 
   3   8   8        4.53       -6.60     20.65 o 
   4   8   8        8.46       71.20     33.86 o 
  -9   9   8      172.31      184.34     39.43 o 
  -8   9   8        0.06       -8.96     13.51 o 
  -7   9   8        1.39       14.58     12.58 o 
  -6   9   8       28.04       47.44     12.87 o 
  -5   9   8      173.86      197.60     34.16 o 
  -4   9   8       94.49       73.22     17.72 o 
  -3   9   8        4.63       14.71     14.39 o 
  -2   9   8      234.11      178.05     27.68 o 
  -1   9   8       22.63       24.55     16.22 o 
   0   9   8       51.52       30.48     19.02 o 
   1   9   8      101.19      106.64     21.94 o 
   2   9   8       16.74        2.01     12.29 o 
   3   9   8        4.43      113.71     38.18 o 
  -8  10   8      184.96      148.71     28.97 o 
  -7  10   8       69.52       63.50     18.82 o 
  -6  10   8      100.67       85.25     21.90 o 
  -5  10   8      205.14      245.40     36.04 o 
  -4  10   8       39.72       44.89     16.46 o 
  -3  10   8        0.97        1.09     20.69 o 
  -2  10   8       64.57      114.73     68.58 o 
  -1  10   8       98.40       78.74     18.82 o 
   0  10   8        8.29        9.14     15.27 o 
   1  10   8      180.90      141.28     21.54 o 
  -5  11   8       80.87      141.91     37.54 o 
  -4  11   8      206.66      181.00     32.06 o 
  -3  11   8      145.15      173.91     32.10 o 
  -2  11   8      418.25      422.03     47.75 o 
  -4 -15   9       12.88       35.18     21.17 o 
  -3 -15   9       86.85       95.41     25.17 o 
  -2 -15   9       12.12        1.45     32.11 o 
  -1 -15   9        7.42       25.64     17.01 o 
   0 -15   9      302.44      343.50     40.51 o 
   1 -15   9        0.23       20.23     23.76 o 
   2 -15   9       35.45       50.75     13.88 o 
   3 -15   9      174.78      109.46     28.39 o 
  -6 -14   9      203.87      250.11     41.72 o 
  -5 -14   9        0.09       -2.64     15.70 o 
  -4 -14   9        0.12      -12.57     12.57 o 
  -3 -14   9      198.44      205.82     28.93 o 
  -2 -14   9      114.92       99.41     20.01 o 
  -1 -14   9        0.43       34.61     23.38 o 
   0 -14   9       41.64       29.95     14.96 o 
   1 -14   9      188.41      210.67     25.19 o 
   2 -14   9       50.70       70.82     29.95 o 
   3 -14   9       22.82       26.05      9.31 o 
   4 -14   9       69.44       78.31     17.44 o 
   5 -14   9       41.60       26.96     14.73 o 
  -7 -13   9        0.43       -7.85     17.12 o 
  -6 -13   9        2.68      -15.82     15.82 o 
  -5 -13   9      175.25      189.63     44.07 o 
  -4 -13   9       60.35       60.83     24.21 o 
  -3 -13   9        0.40      -10.91     12.58 o 
  -2 -13   9      619.89      631.07     44.26 o 
  -1 -13   9       78.18      104.41     37.20 o 
   0 -13   9      255.09      248.68     28.81 o 
   1 -13   9      271.90      259.16     22.37 o 
   2 -13   9      282.29      272.69     25.29 o 
   3 -13   9      221.43      174.16     28.96 o 
   4 -13   9       66.31       55.70     17.23 o 
   5 -13   9      106.50      101.43     25.47 o 
   6 -13   9       26.57       39.00     16.81 o 
  -8 -12   9       96.07      131.45     32.38 o 
  -7 -12   9        3.59      -16.24     24.37 o 
  -6 -12   9       64.18       54.82     16.90 o 
  -5 -12   9      115.58      113.07     17.42 o 
  -4 -12   9      181.95      173.44     27.47 o 
  -3 -12   9       84.77      118.45     23.12 o 
  -2 -12   9       27.35       26.47     15.87 o 
  -1 -12   9       44.73       57.33     16.05 o 
   0 -12   9       12.39        7.52      9.36 o 
   1 -12   9      199.90      215.06     16.71 o 
   2 -12   9      239.73      218.41     16.40 o 
   3 -12   9       28.85       28.30      9.27 o 
   4 -12   9      331.45      359.85     32.28 o 
   5 -12   9        0.48        9.08     12.60 o 
   6 -12   9       72.64       58.08     46.42 o 
   7 -12   9      286.33      250.16     29.42 o 
  -9 -11   9       95.88       97.82     36.09 o 
  -8 -11   9       18.73       35.36     32.07 o 
  -7 -11   9       92.46      107.33     19.15 o 
  -6 -11   9       63.04       79.55     29.64 o 
  -5 -11   9       30.24       56.93     20.46 o 
  -4 -11   9      376.79      355.73     70.82 o 
  -3 -11   9       53.60       78.13     16.26 o 
  -2 -11   9      300.97      302.99     64.71 o 
  -1 -11   9       12.32       23.67     18.18 o 
   0 -11   9       47.34       57.70      7.95 o 
   1 -11   9      252.14      269.77     32.44 o 
   2 -11   9       91.40      116.99     14.76 o 
   3 -11   9      111.64      132.72     13.39 o 
   4 -11   9      131.12      121.76     18.26 o 
   5 -11   9      378.74      348.17     29.03 o 
   6 -11   9       50.21       39.68     16.99 o 
   7 -11   9       15.37       38.51     17.71 o 
 -10 -10   9       63.84       80.25     19.84 o 
  -9 -10   9        9.57       11.80     18.64 o 
  -8 -10   9      260.30      232.57     31.39 o 
  -7 -10   9        8.96       15.34     15.08 o 
  -6 -10   9      336.24      328.85     34.92 o 
  -5 -10   9      698.28      627.59     44.94 o 
  -4 -10   9      142.40      149.23     23.11 o 
  -3 -10   9      159.62      194.01     25.26 o 
  -2 -10   9       31.99       69.97     24.71 o 
  -1 -10   9      958.97      919.34     59.33 o 
   0 -10   9       68.61       75.18      8.95 o 
   1 -10   9       24.78       36.69      7.95 o 
   2 -10   9      559.27      581.84     42.69 o 
   3 -10   9       42.84       11.85     14.15 o 
   4 -10   9       26.76       24.93     27.37 o 
   5 -10   9      121.62      147.68     23.08 o 
   6 -10   9       38.24       32.72     16.73 o 
   7 -10   9       54.32       75.60     18.04 o 
   8 -10   9       35.17       30.71     16.60 o 
 -10  -9   9        0.89       44.68     57.05 o 
  -9  -9   9      141.24      146.22     52.45 o 
  -8  -9   9       65.07       82.67     21.65 o 
  -7  -9   9      305.75      342.42     34.39 o 
  -6  -9   9      200.05      157.63     20.95 o 
  -5  -9   9      125.04      102.83     18.37 o 
  -4  -9   9      730.88      805.10     53.19 o 
  -3  -9   9        0.00       16.05     10.97 o 
  -2  -9   9      643.14      656.25     42.79 o 
  -1  -9   9      798.59      741.12     36.41 o 
   0  -9   9      532.42      533.93     21.02 o 
   1  -9   9       13.98       11.44      6.00 o 
   2  -9   9       51.00       51.27     11.37 o 
   3  -9   9     1614.81     1562.31     58.37 o 
   4  -9   9       16.77       16.24     16.17 o 
   5  -9   9       43.59       15.67     12.07 o 
   6  -9   9      281.01      283.37     28.55 o 
   7  -9   9       63.36       47.79     34.12 o 
   8  -9   9      120.74      139.02     29.81 o 
 -11  -8   9       19.05       35.92     21.04 o 
 -10  -8   9      109.99      101.45     25.68 o 
  -9  -8   9        0.22       26.87     29.83 o 
  -8  -8   9       46.68       79.45     20.74 o 
  -7  -8   9      413.13      455.47     41.46 o 
  -6  -8   9      320.63      328.09     26.24 o 
  -5  -8   9        4.20       -6.94      8.96 o 
  -4  -8   9      620.65      603.49     39.14 o 
  -3  -8   9      767.74      785.33     49.11 o 
  -2  -8   9      675.04      623.21     34.57 o 
  -1  -8   9       35.90       32.54      5.85 o 
   0  -8   9     1364.02     1362.52     46.52 o 
   1  -8   9       43.47       62.54      8.35 o 
   2  -8   9      266.45      265.34     14.65 o 
   3  -8   9      127.06      138.40     10.61 o 
   4  -8   9      456.87      476.56     36.67 o 
   5  -8   9       89.55       83.89     18.49 o 
   6  -8   9       34.91       44.61     17.51 o 
   7  -8   9      143.38      174.20     24.29 o 
   8  -8   9        1.84       10.58     16.24 o 
   9  -8   9      123.01      114.93     23.62 o 
 -11  -7   9       30.42       18.56     26.61 o 
 -10  -7   9       52.19       53.94     16.76 o 
  -9  -7   9      217.06      237.64     24.38 o 
  -8  -7   9        2.08       19.43     22.62 o 
  -7  -7   9        0.78       -3.95     14.19 o 
  -6  -7   9      866.14      905.23     58.09 o 
  -5  -7   9        2.15       15.58      8.33 o 
  -4  -7   9      169.96      200.39     18.66 o 
  -3  -7   9       81.64       83.31     11.98 o 
  -2  -7   9     2055.07     2089.86     93.91 o 
  -1  -7   9       30.15       45.43      8.13 o 
   0  -7   9       91.95       97.07      7.99 o 
   1  -7   9      914.75      897.38     41.46 o 
   2  -7   9        2.32        3.30      4.86 o 
   3  -7   9      248.98      206.07     20.13 o 
   4  -7   9      488.06      522.16     32.15 o 
   5  -7   9        0.90        4.70     21.18 o 
   6  -7   9      286.90      275.69     36.32 o 
   7  -7   9       34.67       29.87     19.36 o 
   8  -7   9      358.98      402.00     46.82 o 
   9  -7   9       76.88      174.06     55.22 o 
 -12  -6   9      146.94      130.16     31.79 o 
 -11  -6   9       31.73       41.97     26.57 o 
 -10  -6   9        0.60       33.17     19.13 o 
  -9  -6   9      270.80      292.32     34.39 o 
  -8  -6   9      258.59      247.68     22.21 o 
  -7  -6   9       80.67       83.23     17.42 o 
  -6  -6   9       38.79       44.12     11.28 o 
  -5  -6   9     2269.06     2378.19    119.94 o 
  -4  -6   9        7.80       26.06      9.67 o 
  -3  -6   9      893.83      779.79     40.82 o 
  -2  -6   9     2441.40     2212.29     94.31 o 
  -1  -6   9      518.48      495.67     18.50 o 
   0  -6   9      704.91      616.11     22.97 o 
   1  -6   9      569.43      522.11     21.76 o 
   2  -6   9      534.22      537.39     20.91 o 
   3  -6   9      392.50      371.24     25.00 o 
   4  -6   9      433.95      370.35     31.61 o 
   5  -6   9      630.02      575.77     45.23 o 
   6  -6   9        0.50        8.87      9.15 o 
   7  -6   9      266.89      282.25     27.12 o 
   8  -6   9      188.23      240.96     30.79 o 
   9  -6   9       18.53       38.65     26.87 o 
 -12  -5   9       41.15       52.00     22.54 o 
 -11  -5   9      228.18      221.74     28.31 o 
 -10  -5   9        5.69      -11.39     11.39 o 
  -9  -5   9      237.19      213.17     28.12 o 
  -8  -5   9      465.95      476.25     35.44 o 
  -7  -5   9      205.30      211.13     25.77 o 
  -6  -5   9      232.92      200.92     20.72 o 
  -5  -5   9      126.40      140.49     16.99 o 
  -4  -5   9      224.85      246.91     19.95 o 
  -3  -5   9     1261.30     1155.44     39.66 o 
  -2  -5   9      145.41      141.21      8.58 o 
  -1  -5   9     1366.64     1392.11     43.72 o 
   0  -5   9        1.95        7.15      6.69 o 
   1  -5   9     1921.98     1876.44     55.08 o 
   2  -5   9      130.14      143.78     14.71 o 
   3  -5   9      150.17      145.59     16.47 o 
   4  -5   9      608.20      617.43     37.67 o 
   5  -5   9       68.89       96.02     21.37 o 
   6  -5   9       19.97       39.09     37.65 o 
   7  -5   9      104.20      152.15     46.46 o 
   8  -5   9       37.82       22.95     18.09 o 
   9  -5   9       71.52       97.32     27.67 o 
 -12  -4   9        1.77       -3.25     12.48 o 
 -11  -4   9      148.15      124.65     25.34 o 
 -10  -4   9      218.48      238.08     31.39 o 
  -9  -4   9       83.22       99.81     16.31 o 
  -8  -4   9      121.66      152.79     18.17 o 
  -7  -4   9      457.42      483.29     33.32 o 
  -6  -4   9      165.59      151.24     15.42 o 
  -5  -4   9      217.95      220.04     17.28 o 
  -4  -4   9     1691.17     1563.80     61.08 o 
  -3  -4   9       21.61       43.83     12.79 o 
  -2  -4   9      876.52      857.11     27.22 o 
  -1  -4   9      100.13      100.51      8.08 o 
   0  -4   9      585.00      652.59     33.73 o 
   1  -4   9       43.46       51.24      6.38 o 
   2  -4   9     1071.71     1033.91     37.42 o 
   3  -4   9       39.74       57.07     13.56 o 
   4  -4   9       26.38       45.13     23.53 o 
   5  -4   9     2688.67     2754.47    155.79 o 
   6  -4   9       14.04        3.25     12.41 o 
   7  -4   9       27.16       10.43     16.59 o 
   8  -4   9      180.00      190.30     31.88 o 
   9  -4   9        8.47        4.66     45.13 o 
 -12  -3   9        6.59       18.79     17.78 o 
 -11  -3   9      103.88       88.23     21.72 o 
 -10  -3   9      150.65      161.71     25.34 o 
  -9  -3   9      210.79      218.46     26.35 o 
  -8  -3   9      371.90      361.15     31.83 o 
  -7  -3   9      179.98      155.44     18.49 o 
  -6  -3   9       74.58       75.10     10.28 o 
  -5  -3   9      141.38      132.93      7.96 o 
  -4  -3   9     2187.69     2072.77     66.15 o 
  -3  -3   9     1564.54     1672.07     50.25 o 
  -2  -3   9      614.04      598.06     28.30 o 
  -1  -3   9     2499.59     2511.28     73.90 o 
   0  -3   9      192.52      187.36     25.01 o 
   1  -3   9        0.31       -4.64      4.64 o 
   2  -3   9     2611.22     2741.62    123.35 o 
   3  -3   9      610.60      624.43     37.21 o 
   4  -3   9       52.38       70.71     13.93 o 
   5  -3   9      317.71      309.28     34.65 o 
   6  -3   9      374.15      361.99     38.73 o 
   7  -3   9       12.70       30.02     18.33 o 
   8  -3   9       75.55      109.79     23.61 o 
   9  -3   9      267.91      297.02     45.05 o 
 -13  -2   9       35.06       39.98     21.21 o 
 -12  -2   9      122.50      127.05     21.65 o 
 -11  -2   9       89.12       85.88     21.64 o 
 -10  -2   9      129.68      160.52     21.86 o 
  -9  -2   9       60.00      103.47     21.33 o 
  -8  -2   9       76.33      108.17     17.18 o 
  -7  -2   9     2062.98     1947.64    115.45 o 
  -6  -2   9      980.88      959.09     31.25 o 
  -5  -2   9       47.22       54.52     10.69 o 
  -4  -2   9      376.13      365.34     20.23 o 
  -3  -2   9      507.60      538.14     17.71 o 
  -2  -2   9       35.06       70.01     10.51 o 
  -1  -2   9      355.81      363.30     59.32 o 
   0  -2   9      572.20      605.97     38.37 o 
   1  -2   9      250.00      290.07     15.27 o 
   2  -2   9       60.76       56.90      7.99 o 
   3  -2   9     2046.16     2163.01    185.41 o 
   4  -2   9        4.00       21.25     15.11 o 
   5  -2   9        6.19       23.78     11.69 o 
   6  -2   9      497.85      577.97     67.41 o 
   7  -2   9        5.38      -15.59     16.97 o 
   8  -2   9       53.27       70.35     68.20 o 
   9  -2   9       83.60      115.11     43.23 o 
 -13  -1   9       90.53      111.34     36.74 o 
 -12  -1   9       50.58       47.11     20.95 o 
 -11  -1   9       21.29       24.67     11.10 o 
 -10  -1   9      336.41      311.99     38.30 o 
  -9  -1   9       10.75       19.53     11.91 o 
  -8  -1   9      357.33      303.59     34.15 o 
  -7  -1   9       99.81       83.58      8.51 o 
  -6  -1   9      516.46      457.82     56.23 o 
  -5  -1   9      283.53      277.41     19.68 o 
  -4  -1   9        1.18       12.68     11.59 o 
  -3  -1   9     3644.12     3740.09    109.01 o 
  -2  -1   9       49.05       62.28      7.70 o 
  -1  -1   9      862.37      886.02     30.68 o 
   1  -1   9        1.01        1.26      3.74 o 
   2  -1   9        9.25        9.35      5.51 o 
   3  -1   9      180.59      223.09     49.19 o 
   4  -1   9      703.56      706.71     64.07 o 
   5  -1   9      236.56      280.79     28.67 o 
   6  -1   9       58.46       53.33     61.22 o 
   7  -1   9      290.18      333.04     50.18 o 
   8  -1   9       11.64       20.03     19.70 o 
 -13   0   9       77.01       42.05     34.23 o 
 -12   0   9       96.82      148.85     46.23 o 
 -11   0   9      106.83      128.89     23.46 o 
 -10   0   9       10.97       11.72     10.93 o 
  -9   0   9      712.20      713.84     47.76 o 
  -8   0   9       19.17       20.79     10.02 o 
  -7   0   9      112.01      108.75      8.68 o 
  -6   0   9     2053.00     1941.86    107.43 o 
  -5   0   9        7.81       21.05      9.41 o 
  -4   0   9        1.86        1.79      6.95 o 
  -3   0   9       60.03       64.77      7.44 o 
  -2   0   9     1150.31     1219.41     48.13 o 
  -1   0   9        5.08        7.81      5.30 o 
   0   0   9      115.34      109.99      8.76 o 
   1   0   9      654.20      700.19     29.31 o 
   2   0   9       80.59       83.29     10.20 o 
   3   0   9      136.39      167.89     46.11 o 
   4   0   9      191.40      226.28     27.73 o 
   5   0   9       20.90       -7.65     16.09 o 
   6   0   9      106.17      148.93     28.04 o 
   7   0   9        5.61       11.76     15.32 o 
   8   0   9       37.13       33.65     17.07 o 
 -13   1   9        0.16       -6.38     29.22 o 
 -12   1   9      128.26      191.21     49.42 o 
 -11   1   9        0.95       10.24     13.25 o 
 -10   1   9       59.11       64.42     21.15 o 
  -9   1   9      972.06      856.17     37.86 o 
  -8   1   9       57.29       89.33      9.90 o 
  -7   1   9       35.57       43.14      9.48 o 
  -6   1   9       41.64       53.93      6.01 o 
  -5   1   9     1227.70     1252.82     41.09 o 
  -4   1   9       28.11       18.52      5.53 o 
  -3   1   9      323.06      327.66     39.09 o 
  -2   1   9     1207.28     1246.51     39.26 o 
  -1   1   9      111.44      102.79     13.37 o 
   0   1   9      268.53      270.82     14.87 o 
   1   1   9        8.33        9.58      9.28 o 
   2   1   9      529.67      542.32     23.71 o 
   3   1   9       37.06       69.26     15.97 o 
   4   1   9      575.74      559.83     56.97 o 
   5   1   9      169.62      184.29     24.78 o 
   6   1   9        2.44       23.13     17.21 o 
   7   1   9      105.59      115.48     61.07 o 
   8   1   9       23.70       51.04     51.35 o 
 -12   2   9        7.58      -23.38     34.39 o 
 -11   2   9      113.08      102.30     19.13 o 
 -10   2   9       61.00       57.93     10.28 o 
  -9   2   9      132.61      153.34     17.98 o 
  -8   2   9      140.96      144.79     12.00 o 
  -7   2   9      966.42      965.54     71.93 o 
  -6   2   9      147.25      154.05     12.09 o 
  -5   2   9      240.85      224.32     20.27 o 
  -4   2   9      416.43      396.54     16.25 o 
  -3   2   9       29.61       30.54     10.19 o 
  -2   2   9      717.28      745.51     71.01 o 
  -1   2   9     1265.66     1105.45    115.38 o 
   0   2   9       46.14       41.36      7.67 o 
   1   2   9     1033.05     1073.24     40.34 o 
   2   2   9       56.13       66.48      8.56 o 
   3   2   9       13.66        5.93     15.90 o 
   4   2   9      196.10      243.70     25.95 o 
   5   2   9        3.21       11.60     10.25 o 
   6   2   9      103.98      133.60     27.80 o 
   7   2   9        0.19      -18.00     18.00 o 
 -12   3   9       23.76       51.54     32.11 o 
 -11   3   9       34.87       11.23     11.43 o 
 -10   3   9      151.51      197.42     30.78 o 
  -9   3   9      185.97      183.03     22.76 o 
  -8   3   9      220.93      197.18     22.38 o 
  -7   3   9      104.90      106.59     16.93 o 
  -6   3   9       10.56       18.24      8.24 o 
  -5   3   9      917.93      825.41     39.91 o 
  -4   3   9     1234.84     1129.97     53.98 o 
  -3   3   9        7.34       -0.40      4.16 o 
  -2   3   9      368.69      376.42     17.25 o 
  -1   3   9        0.36       19.34      5.93 o 
   0   3   9      256.66      223.06     17.81 o 
   1   3   9        9.46       13.61     17.81 o 
   2   3   9      744.33      718.68     33.22 o 
   3   3   9      119.45      177.07     23.85 o 
   4   3   9      178.17      157.05     21.30 o 
   5   3   9      317.47      254.74     27.15 o 
   6   3   9       18.61       18.62     13.11 o 
   7   3   9       11.16        7.10     23.11 o 
 -11   4   9       83.46       99.15     23.22 o 
 -10   4   9       62.18       70.79     15.49 o 
  -9   4   9       45.95       61.04     16.74 o 
  -8   4   9      369.73      411.75     35.04 o 
  -7   4   9      110.27       94.00     12.91 o 
  -6   4   9      200.50      197.39     16.81 o 
  -5   4   9      142.40      142.00     43.04 o 
  -4   4   9      259.23      275.57     27.48 o 
  -3   4   9       11.54       10.52      7.04 o 
  -2   4   9        2.12       16.20      8.82 o 
  -1   4   9     1074.75     1029.98     57.23 o 
   0   4   9       44.86       62.60     11.05 o 
   1   4   9      521.73      494.81     25.58 o 
   2   4   9      277.23      270.14     16.52 o 
   3   4   9        9.23        1.93      9.50 o 
   4   4   9        4.12        2.49     12.28 o 
   5   4   9        5.60       -8.01     18.22 o 
   6   4   9       89.62      143.15     28.39 o 
 -11   5   9        0.11       -1.41     12.81 o 
 -10   5   9       99.15      103.22     19.54 o 
  -9   5   9        4.48      280.21    173.00 o 
  -8   5   9       95.02      102.47     16.04 o 
  -7   5   9     1021.36      951.83     60.11 o 
  -6   5   9       13.33        4.43     12.52 o 
  -5   5   9      227.63      187.05     30.93 o 
  -4   5   9       28.30       26.15     12.59 o 
  -3   5   9       30.41       51.15     14.07 o 
  -2   5   9       34.91       34.01     11.81 o 
  -1   5   9        0.82       -3.58      7.80 o 
   0   5   9      798.21      795.31     39.26 o 
   1   5   9       52.37       59.04     11.71 o 
   2   5   9      138.24      130.36     13.11 o 
   3   5   9      187.69      174.23     31.92 o 
   4   5   9       18.27       17.24     13.64 o 
   5   5   9       48.19       49.01     18.93 o 
 -11   6   9        0.04       17.10     17.35 o 
 -10   6   9       75.65      108.20     24.93 o 
  -9   6   9       93.49      129.31     23.67 o 
  -8   6   9      283.27      306.13     30.12 o 
  -7   6   9       11.65       15.16     23.57 o 
  -6   6   9      112.16      137.82     23.65 o 
  -5   6   9      149.17      136.64     36.44 o 
  -4   6   9      604.73      602.52     47.33 o 
  -3   6   9     1131.44     1043.63     57.48 o 
  -2   6   9       68.92       64.07     27.06 o 
  -1   6   9      136.24      131.82     26.15 o 
   0   6   9      166.19      186.72     22.81 o 
   1   6   9       39.09       27.74     12.61 o 
   2   6   9        2.02       12.40      9.93 o 
   3   6   9       97.88      115.69     26.87 o 
   4   6   9      255.99      284.66     39.78 o 
   5   6   9        2.22       13.28     23.91 o 
 -10   7   9      196.26      207.01     35.23 o 
  -9   7   9      221.57      254.46     35.95 o 
  -8   7   9       10.36       38.20     13.42 o 
  -7   7   9      277.94      284.07     63.69 o 
  -6   7   9      150.32      162.20     27.19 o 
  -5   7   9       34.40       79.32     15.17 o 
  -4   7   9       74.33       75.84     14.94 o 
  -3   7   9      146.75      132.42     41.48 o 
  -2   7   9      352.31      384.53     38.15 o 
  -1   7   9       73.23       45.26     16.10 o 
   0   7   9      223.63      211.27     22.75 o 
   1   7   9      299.70      280.67     29.71 o 
   2   7   9       85.81       58.60     28.39 o 
   3   7   9      209.00      193.34     46.15 o 
   4   7   9       73.70       66.19     32.56 o 
  -9   8   9       26.22       50.30     22.19 o 
  -8   8   9      139.51      141.44     29.41 o 
  -7   8   9      165.32      129.22     22.28 o 
  -6   8   9      158.06      178.86     28.63 o 
  -5   8   9      115.35      101.79     22.54 o 
  -4   8   9       54.54       87.16     21.13 o 
  -3   8   9      452.41      444.03     38.65 o 
  -2   8   9      153.65      161.76     21.89 o 
  -1   8   9       12.31       57.84     19.15 o 
   0   8   9        4.84        7.62     12.38 o 
   1   8   9        6.35       23.29     18.41 o 
   2   8   9        4.24        6.68     15.18 o 
  -8   9   9       12.32        0.60     13.01 o 
  -7   9   9       68.86       65.71     29.04 o 
  -6   9   9       77.26      108.04     51.77 o 
  -5   9   9       67.92       68.79     22.16 o 
  -4   9   9       50.06       60.04     21.28 o 
  -3   9   9        7.70      -14.85     14.85 o 
  -2   9   9       66.89       97.72     23.92 o 
  -1   9   9       60.33       35.87     18.90 o 
   0   9   9       60.87       67.75     16.33 o 
   1   9   9      206.29      187.57     48.28 o 
  -6  10   9       36.86       39.16     21.92 o 
  -5  10   9      401.23      370.28     46.34 o 
  -4  10   9        0.72       53.82     30.36 o 
  -3  10   9        5.72        3.41     11.31 o 
  -2  10   9        5.59       14.98     13.70 o 
  -3 -15  10       11.52       13.37     17.09 o 
  -2 -15  10      234.72      318.19     38.51 o 
  -1 -15  10       31.51       33.74     19.19 o 
   0 -15  10        0.47       24.74     22.54 o 
   1 -15  10       61.80       54.36     15.96 o 
   2 -15  10      106.19       83.88     21.10 o 
  -5 -14  10      117.40       97.45     23.52 o 
  -4 -14  10       52.99       48.41     28.39 o 
  -3 -14  10      109.40      137.05     29.03 o 
  -2 -14  10       36.69       29.94     25.09 o 
  -1 -14  10      190.50      240.28     38.18 o 
   0 -14  10       88.94       84.60     18.56 o 
   1 -14  10       75.39       76.85     35.41 o 
   2 -14  10      282.07      280.37     29.03 o 
   3 -14  10       22.90       91.70     26.95 o 
   4 -14  10       12.08       18.64     10.70 o 
  -7 -13  10       94.42       90.34     23.80 o 
  -6 -13  10       11.19       15.74     18.25 o 
  -5 -13  10        0.01       -5.91     18.10 o 
  -4 -13  10      111.89      126.94     26.44 o 
  -3 -13  10       99.49      149.39     28.00 o 
  -2 -13  10       94.58      107.92     20.84 o 
  -1 -13  10      133.70      139.25     24.74 o 
   0 -13  10       18.32       16.28     14.77 o 
   1 -13  10       84.23      110.96     30.17 o 
   2 -13  10       10.31       -3.05      6.56 o 
   3 -13  10        8.48       51.11     19.28 o 
   4 -13  10       64.57       70.10     14.35 o 
   5 -13  10       83.46      101.68     21.45 o 
  -8 -12  10       10.65       10.58     15.55 o 
  -7 -12  10       53.30       39.25     17.13 o 
  -6 -12  10       48.15       60.62     15.86 o 
  -5 -12  10      204.62      255.05     31.01 o 
  -4 -12  10        8.50        3.51     10.24 o 
  -3 -12  10      147.53      167.29     27.61 o 
  -2 -12  10      167.43      155.80     24.54 o 
  -1 -12  10      294.23      307.81     29.19 o 
   0 -12  10       65.34      109.25     18.94 o 
   1 -12  10      183.94      143.76     18.18 o 
   2 -12  10      561.09      541.52     31.48 o 
   3 -12  10       25.88       28.06     21.41 o 
   4 -12  10        0.30       15.24     10.27 o 
   5 -12  10      190.49      232.12     33.44 o 
   6 -12  10       18.38       22.38     12.85 o 
  -9 -11  10      271.31      237.87     41.18 o 
  -8 -11  10       41.33       37.35     16.70 o 
  -7 -11  10        1.63       51.31     32.94 o 
  -6 -11  10       94.20      118.12     27.14 o 
  -5 -11  10       83.39       98.85     18.29 o 
  -4 -11  10      527.19      625.08     53.42 o 
  -3 -11  10      142.53      140.51     19.97 o 
  -2 -11  10      381.94      338.17     47.59 o 
  -1 -11  10      312.83      270.27     28.53 o 
   0 -11  10       44.34       36.16      8.21 o 
   1 -11  10       20.75        6.90      6.94 o 
   2 -11  10       79.75      110.60     12.93 o 
   3 -11  10      198.70      175.58     22.04 o 
   4 -11  10        0.01        4.96     21.75 o 
   5 -11  10       16.86       16.38     13.89 o 
   6 -11  10      293.71      282.48     35.53 o 
   7 -11  10        3.13       14.88     24.06 o 
  -9 -10  10       56.91       62.10     42.28 o 
  -8 -10  10        1.08       16.04     18.67 o 
  -7 -10  10      243.74      202.61     31.68 o 
  -6 -10  10        2.47       -0.49      9.79 o 
  -5 -10  10      119.37      124.08     47.97 o 
  -4 -10  10       45.58       61.72     31.96 o 
  -3 -10  10      141.10      173.76     19.78 o 
  -2 -10  10      164.44      150.41     22.32 o 
  -1 -10  10       47.20       27.87     12.64 o 
   0 -10  10     1757.60     1827.14     89.06 o 
   1 -10  10       30.23       40.51      8.47 o 
   2 -10  10       19.74       55.36     14.80 o 
   3 -10  10      509.79      471.90     36.22 o 
   4 -10  10      105.55      130.59     23.08 o 
   5 -10  10       56.35       97.46     29.15 o 
   6 -10  10       61.99       72.23     26.95 o 
   7 -10  10      244.74      200.68     32.79 o 
 -10  -9  10      162.23      143.48     32.45 o 
  -9  -9  10       68.37       46.59     21.33 o 
  -8  -9  10       36.96       87.18     23.03 o 
  -7  -9  10        1.38       23.88     12.96 o 
  -6  -9  10      386.45      435.11     40.79 o 
  -5  -9  10      115.54       95.76     16.36 o 
  -4  -9  10      123.81      107.37     15.16 o 
  -3  -9  10      865.62      866.26     55.08 o 
  -2  -9  10       29.67       47.15     11.02 o 
  -1  -9  10       13.77       12.69      5.70 o 
   0  -9  10       34.57       24.95      7.18 o 
   1  -9  10      494.05      520.65     24.85 o 
   2  -9  10       40.83       82.21     22.69 o 
   3  -9  10       27.97       45.64     11.27 o 
   4  -9  10      728.26      689.84     40.44 o 
   5  -9  10        2.40       -4.38     11.92 o 
   6  -9  10      103.74       89.12     16.45 o 
   7  -9  10      166.32      215.98     28.34 o 
   8  -9  10        1.18       16.06     12.77 o 
 -11  -8  10        0.38      -18.68     18.69 o 
 -10  -8  10        0.40       -5.87     20.61 o 
  -9  -8  10      226.88      204.16     32.31 o 
  -8  -8  10       84.82       93.38     19.70 o 
  -7  -8  10        9.84       50.84     37.65 o 
  -6  -8  10      332.09      273.47     26.27 o 
  -5  -8  10      145.92      156.83     29.64 o 
  -4  -8  10       34.32       20.77     22.66 o 
  -3  -8  10        1.68        4.07      9.79 o 
  -2  -8  10      708.20      710.19     35.97 o 
  -1  -8  10        1.55        9.79      5.59 o 
   0  -8  10      302.99      275.64     18.21 o 
   1  -8  10      329.21      299.97     20.01 o 
   2  -8  10       12.58       12.95      5.14 o 
   3  -8  10       54.35       47.62     11.62 o 
   4  -8  10       24.13       41.09     30.89 o 
   5  -8  10      111.40       99.71     22.00 o 
   6  -8  10      249.15      249.10     34.51 o 
   7  -8  10       54.51       23.15     31.65 o 
   8  -8  10       13.65       16.73     15.32 o 
 -11  -7  10      139.50      123.13     29.62 o 
 -10  -7  10        0.07       33.40     25.28 o 
  -9  -7  10       28.32       60.63     20.53 o 
  -8  -7  10      369.03      415.41     46.23 o 
  -7  -7  10       65.70       75.92     16.51 o 
  -6  -7  10      325.38      334.19     26.82 o 
  -5  -7  10      469.46      455.28     33.04 o 
  -4  -7  10      322.56      306.52     26.21 o 
  -3  -7  10      677.54      614.55     34.91 o 
  -2  -7  10      231.95      190.84     18.95 o 
  -1  -7  10      939.73      918.78     33.49 o 
   0  -7  10      349.92      334.76     17.19 o 
   1  -7  10      511.91      488.11     35.75 o 
   2  -7  10      629.73      621.57     34.29 o 
   3  -7  10       14.51       29.98     18.98 o 
   4  -7  10      576.82      601.63     41.40 o 
   5  -7  10       30.97       57.55     17.82 o 
   6  -7  10       64.41       64.62     16.81 o 
   7  -7  10      130.59      161.24     31.43 o 
   8  -7  10       83.11       88.15     33.74 o 
 -11  -6  10      114.32      139.97     30.16 o 
 -10  -6  10       65.45       82.91     22.71 o 
  -9  -6  10        9.63       31.34     11.93 o 
  -8  -6  10       69.90       56.84     14.68 o 
  -7  -6  10      509.02      515.92     73.75 o 
  -6  -6  10       35.10       32.23     18.37 o 
  -5  -6  10      112.79      136.18     16.93 o 
  -4  -6  10      180.79      156.55     15.13 o 
  -3  -6  10      247.34      209.64     20.24 o 
  -2  -6  10     1392.30     1288.60     43.38 o 
  -1  -6  10      205.36      181.94     10.34 o 
   0  -6  10      142.76      171.70     16.78 o 
   1  -6  10     1012.67      963.40     35.72 o 
   2  -6  10      112.52       83.31     14.60 o 
   3  -6  10      181.15      202.90     16.50 o 
   4  -6  10      170.54      164.20     23.05 o 
   5  -6  10      478.49      511.17     44.93 o 
   6  -6  10      115.42       99.42     34.23 o 
   7  -6  10        0.39        2.88     14.31 o 
   8  -6  10      450.98      445.94     44.68 o 
 -12  -5  10       14.42       -0.92     15.44 o 
 -11  -5  10        7.47       -4.94     12.51 o 
 -10  -5  10      157.49      154.78     26.97 o 
  -9  -5  10        1.13        5.31     19.66 o 
  -8  -5  10      287.88      337.92     25.70 o 
  -7  -5  10      283.60      288.27     27.61 o 
  -6  -5  10      230.91      212.93     26.19 o 
  -5  -5  10      544.41      497.24     44.60 o 
  -4  -5  10       78.39       60.96     10.54 o 
  -3  -5  10      460.95      483.86     21.64 o 
  -2  -5  10       59.37       38.80      6.06 o 
  -1  -5  10      337.24      330.62     16.81 o 
   0  -5  10        5.57       12.09      9.64 o 
   1  -5  10       36.34       53.15     13.43 o 
   2  -5  10     1750.07     1738.00     88.13 o 
   3  -5  10      168.95      172.23     22.02 o 
   4  -5  10        0.54        2.26     26.91 o 
   5  -5  10      300.56      318.50     29.74 o 
   6  -5  10       99.88      105.51     40.12 o 
   7  -5  10        4.69       11.52     15.66 o 
   8  -5  10       60.20       52.32     48.54 o 
 -12  -4  10       36.01       60.69     23.91 o 
 -11  -4  10       74.85       89.11     22.74 o 
 -10  -4  10        6.67       34.97     13.16 o 
  -9  -4  10       87.38       78.26     16.18 o 
  -8  -4  10       54.78       45.89     12.07 o 
  -7  -4  10      215.47      246.08     24.32 o 
  -6  -4  10        4.90        7.67      9.41 o 
  -5  -4  10       12.53       14.47      5.87 o 
  -4  -4  10     2939.09     2802.19    110.55 o 
  -3  -4  10      407.67      389.84     17.18 o 
  -2  -4  10       56.48       63.80     10.98 o 
  -1  -4  10     1135.13     1157.93     42.61 o 
   0  -4  10       12.03       15.53      7.39 o 
   1  -4  10      104.09      125.58      8.93 o 
   2  -4  10       22.53       26.16      9.77 o 
   3  -4  10      799.77      857.20     71.51 o 
   4  -4  10        3.46       -9.13      9.13 o 
   5  -4  10       62.85       79.53     20.03 o 
   6  -4  10      412.39      387.53     41.90 o 
   7  -4  10        1.10       15.91     30.33 o 
   8  -4  10      139.48      151.41     26.58 o 
 -12  -3  10       28.61       54.52     32.22 o 
 -11  -3  10       11.75       31.37     17.27 o 
 -10  -3  10      325.06      406.63     42.39 o 
  -9  -3  10       14.65        6.33      9.35 o 
  -8  -3  10       57.13       71.54     13.77 o 
  -7  -3  10      784.56      743.27     82.10 o 
  -6  -3  10      100.70      103.78     12.02 o 
  -5  -3  10     1197.63     1256.67     42.19 o 
  -4  -3  10      261.04      244.02     13.48 o 
  -3  -3  10      540.38      549.60     64.86 o 
  -2  -3  10       47.38       49.38      7.08 o 
  -1  -3  10      197.06      175.15     12.27 o 
   0  -3  10     1844.16     1690.89     54.39 o 
   1  -3  10      503.42      520.06     22.26 o 
   2  -3  10      402.49      429.91     65.93 o 
   3  -3  10      570.91      597.31     38.53 o 
   4  -3  10       13.15       28.55     26.53 o 
   5  -3  10       13.85       -6.49     10.45 o 
   6  -3  10       11.64        9.64     12.40 o 
   7  -3  10      164.46      145.65     25.89 o 
   8  -3  10       39.75       38.84     17.47 o 
 -12  -2  10        5.65       -5.04     12.93 o 
 -11  -2  10        7.09        9.89     18.75 o 
 -10  -2  10       39.73       31.81     15.64 o 
  -9  -2  10      428.81      461.41     32.08 o 
  -8  -2  10       41.87       73.60     13.89 o 
  -7  -2  10       10.12       17.83     14.46 o 
  -6  -2  10     1112.19     1145.19     42.98 o 
  -5  -2  10      388.64      367.35     24.27 o 
  -4  -2  10      592.16      558.71     29.05 o 
  -3  -2  10     1338.08     1392.60     47.37 o 
  -2  -2  10      806.43      853.32     32.89 o 
  -1  -2  10       11.47       19.46      6.88 o 
   0  -2  10        4.08       22.01      5.80 o 
   1  -2  10     1871.66     1892.65     61.62 o 
   2  -2  10      610.98      597.48     35.38 o 
   3  -2  10      737.05      748.40     60.39 o 
   4  -2  10      542.11      555.08     47.21 o 
   5  -2  10        0.01       12.26     12.05 o 
   6  -2  10      155.77      113.58     25.15 o 
   7  -2  10       18.15      -11.42     13.53 o 
   8  -2  10       91.44       90.52     24.38 o 
 -12  -1  10      151.57      165.00     25.96 o 
 -11  -1  10        0.45       -2.59      9.05 o 
 -10  -1  10      124.81      112.13     21.40 o 
  -9  -1  10      152.21      146.97     20.94 o 
  -8  -1  10      387.77      384.49     41.15 o 
  -7  -1  10        0.19        7.77      5.30 o 
  -6  -1  10       93.61       81.05     10.48 o 
  -5  -1  10     1032.36     1111.20     38.94 o 
  -4  -1  10      217.30      221.67     12.91 o 
  -3  -1  10      316.68      338.39     18.06 o 
  -2  -1  10      826.45      862.57     33.45 o 
  -1  -1  10        1.09       -7.94      7.94 o 
   0  -1  10      878.83      970.84     36.27 o 
   1  -1  10      196.66      209.87     11.22 o 
   2  -1  10      583.71      597.02     34.92 o 
   3  -1  10      135.82      160.65     19.20 o 
   4  -1  10       94.31      101.15     23.57 o 
   5  -1  10      241.32      292.65     35.17 o 
   6  -1  10        0.51      -10.63     20.65 o 
   7  -1  10      636.28      722.70    107.11 o 
   8  -1  10      119.45      121.28     28.21 o 
 -12   0  10       39.93       69.38     35.83 o 
 -11   0  10      266.36      255.99     25.08 o 
 -10   0  10       44.29       41.76     27.52 o 
  -9   0  10        2.07       16.02     22.47 o 
  -8   0  10      666.68      703.49     76.25 o 
  -7   0  10       76.45       79.41     11.60 o 
  -6   0  10      657.58      638.80     45.30 o 
  -5   0  10      372.12      313.84     16.90 o 
  -4   0  10      333.72      379.64     19.22 o 
  -3   0  10      172.37      174.64     12.48 o 
  -2   0  10        1.81        3.38      5.31 o 
  -1   0  10      832.47      873.72     32.65 o 
   0   0  10        5.06       -0.55      5.50 o 
   1   0  10      919.96      907.07     34.98 o 
   2   0  10     1151.83     1246.81     70.67 o 
   3   0  10      370.52      356.81     32.49 o 
   4   0  10      429.84      481.70     38.08 o 
   5   0  10       18.19       21.42     22.01 o 
   6   0  10       27.31       55.05     22.65 o 
   7   0  10      229.88      249.69     40.75 o 
 -12   1  10       33.26       16.32     29.00 o 
 -11   1  10        7.81        0.23     21.18 o 
 -10   1  10      528.55      490.00     37.14 o 
  -9   1  10      434.49      347.79     41.35 o 
  -8   1  10        0.64        0.42      5.49 o 
  -7   1  10      466.94      472.00     22.35 o 
  -6   1  10       17.19       19.67      5.91 o 
  -5   1  10      649.69      675.44     53.00 o 
  -4   1  10       46.26       62.67     16.90 o 
  -3   1  10       22.86       21.55      4.80 o 
  -2   1  10     1168.71     1120.82     39.75 o 
  -1   1  10       24.06       41.66      8.00 o 
   0   1  10        0.24        6.72      7.69 o 
   1   1  10     1157.29     1057.89    110.53 o 
   2   1  10       20.02       56.87     14.74 o 
   3   1  10       58.19       81.61     14.82 o 
   4   1  10        0.08       22.59     20.42 o 
   5   1  10      278.36      341.83     42.78 o 
   6   1  10       31.11       27.47     21.51 o 
   7   1  10        2.92       40.97     19.63 o 
 -12   2  10        0.53      -31.05     37.20 o 
 -11   2  10       83.72       86.31     44.48 o 
 -10   2  10      349.62      331.98     62.40 o 
  -9   2  10        0.03        0.20     21.33 o 
  -8   2  10      547.89      533.54     42.19 o 
  -7   2  10        9.29       18.79     13.02 o 
  -6   2  10      338.35      326.83     38.60 o 
  -5   2  10      448.61      424.34     20.14 o 
  -4   2  10      169.45      187.36     11.39 o 
  -3   2  10      770.48      704.77     25.83 o 
  -2   2  10      117.55      109.08     12.20 o 
  -1   2  10      710.25      803.06     32.51 o 
   0   2  10       65.67       76.45     15.76 o 
   1   2  10        1.73        1.40      6.90 o 
   2   2  10      176.56      156.77     18.59 o 
   4   2  10       89.56       87.77     17.05 o 
   5   2  10       88.97       83.08     16.40 o 
   6   2  10       96.06      116.30     24.84 o 
 -12   3  10       34.69       36.36     31.88 o 
 -11   3  10      176.20      116.06     31.50 o 
 -10   3  10       28.58       33.88     14.53 o 
  -9   3  10      440.96      378.74     29.89 o 
  -8   3  10       26.20       27.99      9.06 o 
  -7   3  10      131.99      165.06     21.63 o 
  -6   3  10      112.59      114.42     28.35 o 
  -5   3  10      414.82      426.07     27.56 o 
  -4   3  10     2355.50     2391.67    118.54 o 
  -3   3  10        0.68        2.85      4.39 o 
  -2   3  10       94.99       90.60      9.83 o 
  -1   3  10      116.78      115.73     12.06 o 
   0   3  10      176.47      174.03     13.31 o 
   1   3  10      213.41      193.21     15.86 o 
   2   3  10       69.67      110.05     33.48 o 
   3   3  10      202.95      231.23     28.32 o 
   4   3  10        1.65       17.64     16.43 o 
   5   3  10      124.45      103.51     37.39 o 
   6   3  10      285.52      337.21     49.16 o 
 -11   4  10        6.26       23.56     16.14 o 
 -10   4  10      281.99      271.88     33.20 o 
  -9   4  10       36.14       54.10     19.17 o 
  -8   4  10       55.45       63.43     16.02 o 
  -7   4  10      327.96      323.04     31.00 o 
  -6   4  10       90.04       95.76     14.29 o 
  -5   4  10       95.90       89.37     16.27 o 
  -4   4  10       24.29       34.62     25.88 o 
  -3   4  10      277.97      317.83     30.29 o 
  -2   4  10      211.14      206.88     24.57 o 
  -1   4  10      235.63      240.05     15.55 o 
   0   4  10      334.15      379.90     31.88 o 
   1   4  10       42.43       60.40     12.30 o 
   2   4  10       33.43       41.82     25.24 o 
   3   4  10       68.44       86.85     24.71 o 
   4   4  10       17.09       -3.34     15.30 o 
   5   4  10        2.21        9.68     16.13 o 
 -11   5  10        2.64       17.10     26.04 o 
 -10   5  10       68.12       79.91     17.30 o 
  -9   5  10       96.54      119.08     22.32 o 
  -8   5  10       87.66       84.61     18.64 o 
  -7   5  10        9.90       -9.99     12.73 o 
  -6   5  10      401.16      397.35     31.59 o 
  -5   5  10        0.17        3.04     10.32 o 
  -4   5  10       94.64       93.85     14.62 o 
  -3   5  10       54.41       54.40     14.75 o 
  -2   5  10       53.83       55.84     15.79 o 
  -1   5  10        0.73       -1.01     10.40 o 
   0   5  10       52.09       61.48     21.41 o 
   1   5  10      132.77      143.40     21.34 o 
   2   5  10      117.55       85.32     30.89 o 
   4   5  10      129.51       93.22     35.15 o 
 -10   6  10        0.67       15.46     14.16 o 
  -9   6  10       25.44       44.94     50.33 o 
  -8   6  10       77.00       93.04     21.53 o 
  -7   6  10       32.88        4.22     30.86 o 
  -6   6  10       39.85       50.89     14.22 o 
  -5   6  10      370.97      363.96     42.93 o 
  -4   6  10       77.11       87.14     17.99 o 
  -3   6  10      159.94      176.05     48.51 o 
  -2   6  10      155.26      174.13     30.17 o 
  -1   6  10       14.11       20.33     10.81 o 
   0   6  10      151.00      143.48     18.05 o 
   1   6  10        2.75       21.25     11.01 o 
   2   6  10        2.96       12.83     20.50 o 
   3   6  10        6.41      -17.99     17.99 o 
  -9   7  10        3.11        7.04     16.40 o 
  -8   7  10      189.36      216.61     28.83 o 
  -7   7  10       56.56       42.62     18.73 o 
  -6   7  10       41.17       69.29     19.77 o 
  -5   7  10       30.94       58.70     14.27 o 
  -4   7  10        6.55       33.45     21.44 o 
  -3   7  10        1.35       -1.92     16.40 o 
  -2   7  10       63.77       88.26     22.27 o 
  -1   7  10      110.70      109.04     21.15 o 
   0   7  10       73.20       78.84     18.26 o 
   1   7  10      126.78       99.67     35.53 o 
   2   7  10       29.43       70.44     30.59 o 
  -8   8  10       58.82      111.77     26.68 o 
  -7   8  10       92.80       83.37     19.81 o 
  -6   8  10       64.44       42.83     15.69 o 
  -5   8  10        7.52      -12.10     15.45 o 
  -4   8  10       49.16       88.25     23.57 o 
  -3   8  10        1.33      201.74    172.01 o 
  -2   8  10      113.63      166.17     28.60 o 
  -1   8  10       10.18        8.91     14.02 o 
   0   8  10       14.14       36.25     17.29 o 
   1   8  10       46.39       44.71     21.56 o 
  -6   9  10        1.56        0.01     11.93 o 
  -5   9  10       32.80       -1.73     13.99 o 
  -4   9  10       45.32       44.17     29.53 o 
  -3   9  10      199.52      200.83     33.30 o 
  -2   9  10      141.17      164.34     32.04 o 
  -2 -15  11        8.34       23.99     30.06 o 
  -1 -15  11       18.45       37.89     17.34 o 
   0 -15  11      111.29       84.74     59.44 o 
  -5 -14  11       27.52       29.81     22.28 o 
  -4 -14  11        5.81       12.90     22.47 o 
  -3 -14  11      100.88      110.51     22.89 o 
  -2 -14  11      117.38       92.30     22.07 o 
  -1 -14  11       27.91       21.39     16.53 o 
   0 -14  11      128.20      101.44     24.68 o 
   1 -14  11       55.13       57.16     15.99 o 
   2 -14  11      196.87      178.23     38.94 o 
   3 -14  11       21.45       -4.63     17.38 o 
  -6 -13  11       92.34       89.70     28.43 o 
  -5 -13  11       28.22       63.63     66.12 o 
  -4 -13  11       51.13       55.02     17.48 o 
  -3 -13  11        2.18      -12.62     22.01 o 
  -2 -13  11        3.04        7.46     15.16 o 
  -1 -13  11      632.51      638.59     66.53 o 
   0 -13  11        6.82       -8.37     14.50 o 
   1 -13  11       58.85       74.09     19.10 o 
   2 -13  11      432.43      419.32     44.03 o 
   3 -13  11       39.12       19.89     11.47 o 
   4 -13  11        3.99       13.33     18.10 o 
  -7 -12  11      178.48      177.83     35.85 o 
  -6 -12  11        2.69        5.00     25.47 o 
  -5 -12  11       19.85       20.76     26.95 o 
  -4 -12  11      339.87      326.88     40.60 o 
  -3 -12  11       29.14       31.54     17.79 o 
  -2 -12  11      141.33      153.07     25.44 o 
  -1 -12  11      146.28      171.80     25.98 o 
   0 -12  11        7.93       46.38     39.74 o 
   1 -12  11        0.90        2.36     10.46 o 
   2 -12  11       14.87        9.26      9.94 o 
   3 -12  11      336.49      309.51     28.51 o 
   4 -12  11        5.68       -6.97     10.41 o 
   5 -12  11        3.13      -15.49     15.49 o 
  -8 -11  11       22.54       76.07     25.72 o 
  -7 -11  11      109.97      139.85     30.26 o 
  -6 -11  11      228.97      276.72     37.70 o 
  -5 -11  11       19.73       24.68     20.57 o 
  -4 -11  11       15.19        6.16     23.38 o 
  -3 -11  11      787.88      821.17     58.29 o 
  -2 -11  11      516.28      506.77     43.34 o 
  -1 -11  11       13.21        9.31     28.47 o 
   0 -11  11      397.83      364.93     35.18 o 
   1 -11  11      294.89      325.13     21.75 o 
   2 -11  11       22.43       23.72      9.84 o 
   3 -11  11       14.07       28.41     13.55 o 
   4 -11  11      188.65      213.72     28.23 o 
   5 -11  11       15.89       -1.69     13.82 o 
   6 -11  11       45.58       30.87     19.37 o 
  -9 -10  11      155.46      127.45     26.92 o 
  -8 -10  11       14.46       15.23     17.85 o 
  -7 -10  11        5.74       -3.83     11.62 o 
  -6 -10  11      221.45      214.60     25.18 o 
  -5 -10  11      202.65      225.93     34.84 o 
  -4 -10  11      119.27      125.03     19.87 o 
  -3 -10  11      384.98      390.37     36.17 o 
  -2 -10  11      657.61      710.61     46.79 o 
  -1 -10  11       32.25       40.07     25.66 o 
   0 -10  11      214.58      207.39     13.80 o 
   1 -10  11      479.62      510.79     28.56 o 
   2 -10  11      209.11      178.12     29.53 o 
   3 -10  11      239.88      237.85     25.67 o 
   4 -10  11       17.36       44.84     13.13 o 
   5 -10  11       99.39       91.76     18.50 o 
   6 -10  11      123.70      119.56     25.78 o 
 -10  -9  11        9.80       31.93     15.32 o 
  -9  -9  11       72.38       25.92     52.45 o 
  -8  -9  11      145.33      144.86     28.73 o 
  -7  -9  11        9.35        9.52     24.06 o 
  -6  -9  11      117.99      112.98     22.41 o 
  -5  -9  11      751.21      835.71     63.24 o 
  -4  -9  11      225.17      208.84     27.67 o 
  -3  -9  11        4.46        7.14     10.70 o 
  -2  -9  11      134.94      104.24     15.28 o 
  -1  -9  11      472.77      480.23     23.34 o 
   0  -9  11      143.28      120.04     10.71 o 
   1  -9  11       18.31       46.89     17.12 o 
   2  -9  11      348.53      335.63     27.67 o 
   3  -9  11      163.45      110.55     19.60 o 
   4  -9  11      438.79      429.25     40.31 o 
   5  -9  11      116.90      139.65     25.75 o 
   6  -9  11       17.54       16.88     15.99 o 
   7  -9  11      138.28      151.38     31.24 o 
 -10  -8  11       41.52       58.93     23.69 o 
  -9  -8  11       23.33       38.29     20.27 o 
  -8  -8  11       81.98       78.61     21.22 o 
  -7  -8  11       76.07       92.11     21.25 o 
  -6  -8  11      121.49      115.88     27.90 o 
  -5  -8  11        7.42       26.59     22.05 o 
  -4  -8  11     2025.97     2052.54    107.97 o 
  -3  -8  11        2.88       28.50     12.63 o 
  -2  -8  11      175.71      177.93     17.88 o 
  -1  -8  11       67.57       74.73      8.97 o 
   0  -8  11       70.03       82.24      9.19 o 
   1  -8  11     1075.15     1014.77     51.69 o 
   2  -8  11       78.20       76.36     15.05 o 
   3  -8  11      102.42      102.08     19.62 o 
   4  -8  11      332.39      336.86     35.45 o 
   5  -8  11       97.76       66.80     20.72 o 
   6  -8  11      148.90      149.42     28.79 o 
   7  -8  11        0.40       15.45     17.25 o 
 -11  -7  11        2.60       -4.14     12.59 o 
 -10  -7  11      187.76      229.61     30.42 o 
  -9  -7  11       47.64       87.36     43.72 o 
  -8  -7  11      121.74      157.57     26.57 o 
  -7  -7  11      285.08      285.62     40.95 o 
  -6  -7  11      143.76      171.85     24.38 o 
  -5  -7  11      379.46      421.75     48.73 o 
  -4  -7  11      117.42       97.31     34.69 o 
  -3  -7  11       94.90      111.43     14.57 o 
  -2  -7  11     1013.71      900.16     33.04 o 
  -1  -7  11        6.18       13.55     11.73 o 
   0  -7  11      783.89      842.92     34.34 o 
   1  -7  11       96.83       63.82      8.08 o 
   2  -7  11      180.86      203.67     19.03 o 
   3  -7  11       14.85       34.95     23.15 o 
   4  -7  11        0.64       25.82     11.81 o 
   5  -7  11      545.79      585.99     44.44 o 
   6  -7  11       14.92        8.19     16.59 o 
   7  -7  11      108.58      127.32     29.28 o 
 -11  -6  11       90.51      106.13     22.07 o 
 -10  -6  11       56.53       54.29     21.63 o 
  -9  -6  11      214.50      200.26     31.18 o 
  -8  -6  11      134.10      114.12     29.64 o 
  -7  -6  11       79.96      104.87     19.87 o 
  -6  -6  11      287.00      291.02     30.63 o 
  -5  -6  11      383.89      429.47     31.29 o 
  -4  -6  11       83.22       72.77     14.65 o 
  -3  -6  11       96.52       93.83      8.49 o 
  -2  -6  11      493.56      442.15     23.30 o 
  -1  -6  11     1442.99     1388.54     51.91 o 
   0  -6  11     1278.68     1184.52     60.69 o 
   1  -6  11      239.47      239.22     15.43 o 
   2  -6  11      319.93      301.85     24.61 o 
   3  -6  11      295.30      291.97     29.12 o 
   4  -6  11       15.56       13.06     14.31 o 
   5  -6  11        4.13       33.76     25.24 o 
   6  -6  11       54.50      121.02     25.54 o 
   7  -6  11        0.48       -7.74     17.76 o 
 -11  -5  11       30.13       22.29     15.80 o 
 -10  -5  11       94.21      128.53     21.35 o 
  -9  -5  11       32.46       42.69     17.37 o 
  -8  -5  11       55.29       92.86     17.36 o 
  -7  -5  11      704.43      695.08     45.52 o 
  -6  -5  11        1.40        7.03     10.96 o 
  -5  -5  11       15.10       14.52     14.76 o 
  -4  -5  11      193.25      162.12     11.10 o 
  -3  -5  11      750.55      799.39     32.22 o 
  -2  -5  11      473.92      471.98     22.27 o 
  -1  -5  11       19.35       11.18      5.74 o 
   0  -5  11      639.29      625.98     38.08 o 
   1  -5  11      303.68      296.68     15.59 o 
   2  -5  11      570.21      513.57     33.85 o 
   3  -5  11      772.03      820.28     59.02 o 
   4  -5  11       79.91       89.32     20.40 o 
   5  -5  11      148.93      147.71     21.83 o 
   6  -5  11        9.29       25.99     18.03 o 
   7  -5  11       68.90      115.78     23.87 o 
 -12  -4  11        2.56      -11.75     20.15 o 
 -11  -4  11       75.77       85.91     31.62 o 
 -10  -4  11      255.33      259.23     29.15 o 
  -9  -4  11       17.57        1.44     19.93 o 
  -8  -4  11       49.32       89.50     46.11 o 
  -7  -4  11       35.60       33.30     11.99 o 
  -6  -4  11     1256.24     1324.37     64.43 o 
  -5  -4  11      532.42      486.64     39.58 o 
  -4  -4  11       13.94       16.60     14.84 o 
  -3  -4  11      665.36      662.04     41.34 o 
  -2  -4  11       29.15       43.04      8.19 o 
  -1  -4  11      323.42      297.29     16.54 o 
   0  -4  11     1369.21     1408.32     55.74 o 
   1  -4  11       12.97        8.27      6.64 o 
   2  -4  11       10.94       17.50     12.87 o 
   3  -4  11       11.95        4.10     11.49 o 
   4  -4  11      352.96      405.69     39.54 o 
   5  -4  11        0.07      -15.41     15.65 o 
   6  -4  11      185.31      155.42     25.38 o 
   7  -4  11      122.03      176.36     32.32 o 
 -12  -3  11       92.25      111.84     33.86 o 
 -11  -3  11       12.85       37.30     20.53 o 
 -10  -3  11       15.79       31.70     14.60 o 
  -9  -3  11      341.62      372.03     36.72 o 
  -8  -3  11       79.72      109.28     14.31 o 
  -7  -3  11      151.49      144.93     31.77 o 
  -6  -3  11       99.93       87.03     13.09 o 
  -5  -3  11        8.76       10.69      5.70 o 
  -4  -3  11      796.48      772.46     31.22 o 
  -3  -3  11       16.11       19.65     16.22 o 
  -2  -3  11      990.79     1045.51     54.05 o 
  -1  -3  11        6.87       17.90      6.93 o 
   0  -3  11      356.38      344.34     18.54 o 
   1  -3  11      178.45      223.67     14.50 o 
   2  -3  11        1.99        0.34     23.95 o 
   3  -3  11      112.69      110.46     20.63 o 
   4  -3  11       43.94       42.63     41.41 o 
   5  -3  11       53.40       84.83     18.49 o 
   6  -3  11       97.28       95.63     20.75 o 
   7  -3  11       11.73        7.52     16.50 o 
 -12  -2  11       14.65       20.67     17.62 o 
 -11  -2  11      181.41      281.46     35.26 o 
 -10  -2  11       35.29       17.38     12.68 o 
  -9  -2  11       28.48       50.25     19.96 o 
  -8  -2  11      321.69      400.17     34.25 o 
  -7  -2  11      184.56      159.58     19.24 o 
  -6  -2  11        3.29        9.94      9.02 o 
  -5  -2  11      294.50      297.84     20.62 o 
  -4  -2  11        0.80        4.45      8.03 o 
  -3  -2  11      294.68      287.98     21.01 o 
  -2  -2  11        2.52        7.95      7.65 o 
  -1  -2  11      119.80      126.86     11.68 o 
   0  -2  11       39.08       70.40     26.92 o 
   1  -2  11      422.58      425.73     21.40 o 
   2  -2  11        7.47       19.56     15.37 o 
   3  -2  11        0.07       11.57     23.76 o 
   4  -2  11      265.02      274.61     34.27 o 
   5  -2  11       91.20      109.67     24.83 o 
   6  -2  11        4.96       -7.05     15.97 o 
   7  -2  11       81.66       59.77     24.76 o 
 -12  -1  11        0.28      -11.77     28.31 o 
 -11  -1  11      247.11      266.24     33.33 o 
 -10  -1  11       46.78       31.28     43.50 o 
  -9  -1  11      184.86      200.02     34.77 o 
  -8  -1  11       59.84       51.79     14.07 o 
  -7  -1  11      395.80      341.51     62.28 o 
  -6  -1  11       27.65       15.34      7.87 o 
  -5  -1  11      429.83      481.43     23.46 o 
  -4  -1  11      759.50      811.74     35.69 o 
  -3  -1  11       32.29       42.33      8.46 o 
  -2  -1  11      484.21      562.64     25.79 o 
  -1  -1  11      161.31      181.96     17.80 o 
   0  -1  11      154.91      137.95     10.15 o 
   1  -1  11      226.09      209.22     23.17 o 
   2  -1  11       22.39       -2.85     11.77 o 
   3  -1  11        9.65       30.45     12.23 o 
   4  -1  11       19.08       32.30     24.90 o 
   5  -1  11       99.07       97.71     20.36 o 
   6  -1  11        0.72       11.08     24.67 o 
   7  -1  11       33.28       35.93     20.50 o 
 -12   0  11      112.66      170.11     53.82 o 
 -11   0  11        3.83       32.79     30.59 o 
 -10   0  11       46.16       83.96     31.12 o 
  -9   0  11       17.43       17.75     12.26 o 
  -8   0  11      142.17      157.77     12.94 o 
  -7   0  11      189.98      171.74     13.07 o 
  -6   0  11        5.98        5.94      5.90 o 
  -5   0  11      292.67      287.02     20.04 o 
  -4   0  11        9.95       21.78      7.43 o 
  -3   0  11        9.54       24.26      6.34 o 
  -2   0  11      518.57      483.72     21.60 o 
  -1   0  11      459.51      461.52     23.46 o 
   0   0  11       76.61       62.96      8.89 o 
   1   0  11       81.63       90.61      9.45 o 
   2   0  11      425.14      476.26     38.99 o 
   3   0  11       56.87      107.85     26.00 o 
   4   0  11        5.11       21.63     27.21 o 
   5   0  11      194.86      252.57     35.99 o 
   6   0  11       12.23       29.67     33.97 o 
 -12   1  11        0.80        4.93     30.52 o 
 -11   1  11       67.06      120.70     50.02 o 
 -10   1  11       50.43      119.78     40.38 o 
  -9   1  11       77.42       67.64     14.83 o 
  -8   1  11      128.96      146.47     13.77 o 
  -7   1  11      100.72      112.21     12.86 o 
  -6   1  11      183.37      181.26     22.12 o 
  -5   1  11        7.93        2.87      5.65 o 
  -4   1  11      402.45      444.62     22.92 o 
  -3   1  11      497.98      486.38     23.00 o 
  -2   1  11       40.39       33.29      8.03 o 
  -1   1  11      256.51      288.89     18.47 o 
   0   1  11      173.98      173.95     13.64 o 
   1   1  11        0.27        3.86      7.80 o 
   2   1  11       46.31       65.00     17.80 o 
   3   1  11      244.55      188.58     23.36 o 
   4   1  11       41.19       50.71     15.48 o 
   5   1  11       61.49       74.13     19.41 o 
   6   1  11       68.88       72.62     18.00 o 
 -11   2  11        7.05       19.28     23.53 o 
 -10   2  11       46.14      115.00     46.99 o 
  -9   2  11        7.37        0.27      9.98 o 
  -8   2  11       38.15       40.39     12.56 o 
  -7   2  11      249.53      236.21     23.84 o 
  -6   2  11       13.72       22.98     11.39 o 
  -5   2  11      147.53      141.92     17.40 o 
  -4   2  11        9.41       34.65     10.31 o 
  -3   2  11      379.85      404.73     19.07 o 
  -2   2  11        2.03       -9.78      9.78 o 
  -1   2  11       70.45       80.85     10.11 o 
   0   2  11      625.59      573.43     45.76 o 
   1   2  11      176.69      187.66     20.43 o 
   2   2  11      253.97      252.62     28.95 o 
   3   2  11      228.63      221.72     28.92 o 
   4   2  11       31.48       44.81     13.29 o 
   5   2  11        4.03        6.29     22.47 o 
 -11   3  11        1.43       -4.48     23.76 o 
 -10   3  11       21.20       32.42     31.62 o 
  -9   3  11       86.55       74.36     20.12 o 
  -8   3  11       68.77       81.14     27.74 o 
  -7   3  11      133.96      142.07     20.84 o 
  -6   3  11      408.32      418.37     30.76 o 
  -5   3  11        0.91       19.16     12.52 o 
  -4   3  11       34.30       36.94     13.07 o 
  -3   3  11      108.26      109.82     26.30 o 
  -2   3  11        0.52       -6.53      6.53 o 
  -1   3  11       61.16       68.06     12.87 o 
   0   3  11       40.54       55.09      9.93 o 
   1   3  11       75.16       76.78     10.85 o 
   2   3  11        0.42        6.91     15.26 o 
   3   3  11      256.84      239.50     26.91 o 
   4   3  11      135.69      123.61     27.18 o 
   5   3  11       43.03       59.61     21.97 o 
 -11   4  11        2.34       56.78     34.31 o 
 -10   4  11        7.13        6.42     19.47 o 
  -9   4  11      206.72      195.23     25.12 o 
  -8   4  11       45.61       71.79     18.63 o 
  -7   4  11        1.08        5.35     11.22 o 
  -6   4  11       24.26       18.46     10.32 o 
  -5   4  11      240.21      235.84     25.31 o 
  -4   4  11       55.26       72.65     17.46 o 
  -3   4  11      311.20      293.65     23.19 o 
  -2   4  11      605.95      556.28     39.30 o 
  -1   4  11       16.14       21.99     12.58 o 
   0   4  11      115.67      135.20     27.18 o 
   1   4  11      361.35      354.95     53.29 o 
   2   4  11       14.52       55.26     27.10 o 
   3   4  11       43.55       62.25     29.91 o 
   4   4  11        4.81       56.63     30.97 o 
 -10   5  11       15.86       27.99     16.49 o 
  -9   5  11      134.64      131.62     26.71 o 
  -8   5  11      148.40      194.01     29.34 o 
  -7   5  11        4.79        7.72     13.11 o 
  -6   5  11      298.22      280.48     30.98 o 
  -5   5  11      352.76      295.08     31.64 o 
  -4   5  11       18.17        8.31     16.40 o 
  -3   5  11       58.90       62.63     26.61 o 
  -2   5  11        3.63       -5.44     24.21 o 
  -1   5  11      109.86       85.12     19.97 o 
   0   5  11        7.34       17.84     11.56 o 
   1   5  11      159.33      147.11     37.50 o 
   2   5  11       16.01       58.53     30.29 o 
   3   5  11       30.57       33.10     27.25 o 
  -9   6  11       56.50       55.15     17.97 o 
  -8   6  11        0.58        7.21     15.07 o 
  -7   6  11      100.30      124.58     25.19 o 
  -6   6  11        1.20       -9.00     13.44 o 
  -5   6  11       73.64      103.70     21.96 o 
  -4   6  11      209.11      205.19     23.34 o 
  -3   6  11      123.06      122.43     26.00 o 
  -2   6  11      158.43      170.44     22.23 o 
  -1   6  11       52.80       52.35     14.37 o 
   0   6  11       27.30       56.24     18.30 o 
   1   6  11      124.10      157.44     41.45 o 
   2   6  11       16.17       23.91     27.25 o 
  -8   7  11       81.34       66.68     16.93 o 
  -7   7  11       87.77       99.35     19.70 o 
  -6   7  11        0.18        6.02     10.59 o 
  -5   7  11       53.29       87.85     20.44 o 
  -4   7  11       18.50       21.66     19.55 o 
  -3   7  11       16.40      -16.69     16.69 o 
  -2   7  11        3.00      -15.91     15.91 o 
  -1   7  11       40.71       14.85     14.76 o 
   0   7  11       60.50      112.12     39.62 o 
  -6   8  11      287.05      270.89     40.16 o 
  -5   8  11       36.22       50.75     19.70 o 
  -4   8  11      157.24      173.89     41.79 o 
  -3   8  11       11.80        1.91     13.32 o 
  -2   8  11       28.07       17.63     16.60 o 
  -4 -14  12      105.07      124.27     30.74 o 
  -3 -14  12       25.78       43.81     34.42 o 
  -2 -14  12        4.81       28.45     23.68 o 
  -1 -14  12      115.30      118.47     33.82 o 
   0 -14  12      143.64      155.25     28.50 o 
   1 -14  12       19.44       65.21     30.59 o 
  -5 -13  12       43.30        7.04     14.49 o 
  -4 -13  12       59.51       79.94     20.59 o 
  -3 -13  12      195.14      181.20     27.25 o 
  -2 -13  12       10.70        2.62     11.18 o 
  -1 -13  12       14.39        1.48     10.53 o 
   0 -13  12      241.95      220.64     30.64 o 
   1 -13  12       57.70       61.11     27.93 o 
   2 -13  12       67.85       87.14     28.39 o 
   3 -13  12       57.55      110.52     33.55 o 
  -7 -12  12       31.15       54.92     30.10 o 
  -6 -12  12      162.17      201.47     34.09 o 
  -5 -12  12       28.66       86.79     21.97 o 
  -4 -12  12        7.29      -17.36     17.36 o 
  -3 -12  12      101.63      131.39     26.00 o 
  -2 -12  12      146.48      170.22     29.60 o 
  -1 -12  12       70.69       68.66     19.74 o 
   0 -12  12        7.53       22.67     14.52 o 
   1 -12  12      404.15      385.62     42.66 o 
   2 -12  12       80.37       83.96     20.65 o 
   3 -12  12       40.78       29.46     12.15 o 
   4 -12  12      171.51      208.43     28.69 o 
  -8 -11  12      131.00      140.66     32.90 o 
  -7 -11  12       22.55        8.52     16.17 o 
  -6 -11  12        6.51        9.98     35.03 o 
  -5 -11  12      108.67      142.54     24.55 o 
  -4 -11  12       94.38       93.98     23.84 o 
  -3 -11  12       73.73      104.56     22.80 o 
  -2 -11  12      381.08      416.46     76.25 o 
  -1 -11  12       36.26       77.53     19.08 o 
   0 -11  12      137.05      156.95     22.34 o 
   1 -11  12       51.65       47.22     14.65 o 
   2 -11  12      147.61      167.10     23.46 o 
   3 -11  12       72.89       84.21     19.31 o 
   4 -11  12       11.10        9.10     13.95 o 
   5 -11  12       74.52       92.37     19.26 o 
  -9 -10  12        2.81       12.48     26.72 o 
  -8 -10  12      211.91      184.71     28.71 o 
  -7 -10  12       99.83       85.82     17.13 o 
  -6 -10  12        9.57       20.34     22.47 o 
  -5 -10  12       13.79       -1.31     12.83 o 
  -4 -10  12       90.40       99.36     23.26 o 
  -3 -10  12      269.23      252.05     58.18 o 
  -2 -10  12       26.06        7.45     12.21 o 
  -1 -10  12      111.69      115.30     19.59 o 
   0 -10  12      146.91      138.40     17.48 o 
   1 -10  12      222.94      205.30     18.69 o 
   2 -10  12       67.22       70.68     17.23 o 
   3 -10  12        1.30       -0.43      8.32 o 
   4 -10  12      187.21      188.64     35.83 o 
   5 -10  12        1.88        7.81     12.27 o 
  -9  -9  12       77.05       91.80     29.83 o 
  -8  -9  12       30.58       23.50     13.96 o 
  -7  -9  12      438.70      451.95     47.98 o 
  -6  -9  12       33.88       58.15     40.88 o 
  -5  -9  12      443.05      431.24     39.60 o 
  -4  -9  12       24.64       23.95     10.04 o 
  -3  -9  12       18.37       41.48     33.63 o 
  -2  -9  12      217.68      192.96     20.77 o 
  -1  -9  12       62.21       65.21     14.45 o 
   0  -9  12       30.83       49.94     22.08 o 
   1  -9  12      150.40      137.37     19.05 o 
   2  -9  12      248.17      249.66     22.85 o 
   3  -9  12       12.51       46.16     12.78 o 
   4  -9  12       17.38      -11.80     14.27 o 
   5  -9  12       75.19      109.88     18.24 o 
   6  -9  12       16.48        7.30     13.70 o 
 -10  -8  12       93.92      123.56     41.14 o 
  -9  -8  12       75.21       87.86     21.77 o 
  -8  -8  12      191.13      187.65     26.18 o 
  -7  -8  12       20.64       34.30     19.13 o 
  -6  -8  12       36.87       66.26     15.75 o 
  -5  -8  12      907.60     1018.67     68.00 o 
  -4  -8  12      377.98      434.05     38.42 o 
  -3  -8  12      430.62      473.12     38.88 o 
  -2  -8  12      309.81      322.09     29.24 o 
  -1  -8  12      419.00      415.58     22.14 o 
   0  -8  12      163.88      143.39     11.95 o 
   1  -8  12       14.44        7.40     21.52 o 
   2  -8  12      395.85      354.61     27.49 o 
   3  -8  12       59.78       65.14     17.22 o 
   4  -8  12        0.26        8.22     15.60 o 
   5  -8  12       11.87       32.61     17.63 o 
   6  -8  12      347.35      373.38     40.51 o 
 -10  -7  12       13.94       57.17     16.71 o 
  -9  -7  12       46.71       61.98     22.77 o 
  -8  -7  12      110.60      143.90     26.01 o 
  -7  -7  12      121.73      136.79     24.64 o 
  -6  -7  12        6.73       20.53     14.06 o 
  -5  -7  12        1.59       18.91     26.80 o 
  -4  -7  12      385.27      377.03     33.19 o 
  -3  -7  12      215.58      197.25     23.15 o 
  -2  -7  12       41.13       31.82      7.47 o 
  -1  -7  12      468.18      424.85     26.72 o 
   0  -7  12      490.12      445.55     47.18 o 
   1  -7  12      120.44       69.98     14.86 o 
   2  -7  12        0.36       -2.41     10.34 o 
   3  -7  12      516.76      570.99     45.46 o 
   4  -7  12       21.44       17.42     14.93 o 
   5  -7  12       16.43       57.13     40.00 o 
   6  -7  12      280.87      331.57     45.92 o 
 -11  -6  12       21.83       15.94     13.52 o 
 -10  -6  12      167.74      192.96     33.68 o 
  -9  -6  12       26.15       33.59     64.67 o 
  -8  -6  12        4.08       -2.54     11.49 o 
  -7  -6  12      178.50      151.17     33.82 o 
  -6  -6  12      328.93      371.47     56.44 o 
  -5  -6  12        9.10       -7.59      9.82 o 
  -4  -6  12       98.71       81.98     12.29 o 
  -3  -6  12      231.37      203.33     18.88 o 
  -2  -6  12        6.36        0.82      5.83 o 
  -1  -6  12       27.11       29.17      8.05 o 
   0  -6  12      283.51      252.78     29.83 o 
   1  -6  12      116.68      109.63     17.87 o 
   2  -6  12       57.72       47.23     11.16 o 
   3  -6  12        5.44      -13.97     13.97 o 
   4  -6  12       78.67      129.68     28.92 o 
   5  -6  12        9.18       -2.82     31.08 o 
   6  -6  12        8.64       18.82     18.00 o 
 -11  -5  12        4.11       -4.08     17.12 o 
 -10  -5  12        1.81       14.38     13.05 o 
  -9  -5  12      276.77      290.04     36.55 o 
  -8  -5  12        1.85        0.35     28.69 o 
  -7  -5  12       19.73        0.37     11.77 o 
  -6  -5  12      287.41      308.98     23.81 o 
  -5  -5  12      380.90      437.16     35.25 o 
  -4  -5  12        5.99        4.49     10.06 o 
  -3  -5  12      174.46      157.65     15.87 o 
  -2  -5  12      559.41      609.49     29.78 o 
  -1  -5  12       14.65       20.24      8.60 o 
   0  -5  12       75.93      103.56     10.09 o 
   1  -5  12      294.74      338.26     26.54 o 
   2  -5  12       35.03       34.35     13.72 o 
   3  -5  12       69.95       73.53     13.81 o 
   4  -5  12      219.72      289.95     45.51 o 
   5  -5  12        0.43      -17.12     17.12 o 
   6  -5  12        9.73       -7.41     19.32 o 
 -11  -4  12       58.93       70.62     18.76 o 
 -10  -4  12        7.93       -8.66     15.29 o 
  -9  -4  12       40.92       28.29     13.71 o 
  -8  -4  12      204.45      242.55     35.07 o 
  -7  -4  12        0.51       -0.23     11.01 o 
  -6  -4  12       71.89       80.28     18.33 o 
  -5  -4  12      604.37      603.39     38.22 o 
  -4  -4  12        0.60       -5.23      5.52 o 
  -3  -4  12      285.00      252.60     30.80 o 
  -2  -4  12      254.75      241.48     23.72 o 
  -1  -4  12      279.16      308.34     20.65 o 
   0  -4  12      102.79       91.98     10.38 o 
   1  -4  12       22.42       15.50      8.36 o 
   2  -4  12      281.88      286.91     30.40 o 
   3  -4  12       31.10        6.49     20.57 o 
   4  -4  12      233.15      231.40     32.79 o 
   5  -4  12       38.14       46.80     33.78 o 
   6  -4  12        0.38      -19.81     29.45 o 
 -11  -3  12       92.82      113.54     20.72 o 
 -10  -3  12       41.84       41.52     18.08 o 
  -9  -3  12       17.78       13.08     14.53 o 
  -8  -3  12      236.71      240.53     55.72 o 
  -7  -3  12       14.04       12.29     11.62 o 
  -6  -3  12       61.95       54.88     15.73 o 
  -5  -3  12       46.22       44.76      7.52 o 
  -4  -3  12      558.34      683.08     44.61 o 
  -3  -3  12      143.17      141.47     16.48 o 
  -2  -3  12      265.06      308.99     19.37 o 
  -1  -3  12      555.44      618.02     44.22 o 
   0  -3  12       13.65       12.10      6.92 o 
   1  -3  12      286.14      310.05     54.62 o 
   2  -3  12      151.70      125.69     22.33 o 
   3  -3  12       26.02       80.67     16.80 o 
   4  -3  12      253.16      280.56     29.75 o 
   5  -3  12        5.85       24.39     17.93 o 
   6  -3  12      104.60      121.45     51.09 o 
 -11  -2  12       43.12       66.86     24.10 o 
 -10  -2  12       97.84      122.34     23.57 o 
  -9  -2  12       29.14       21.62     22.24 o 
  -8  -2  12       72.19       82.13     17.84 o 
  -7  -2  12      247.99      231.64     46.91 o 
  -6  -2  12       14.28       27.07      7.61 o 
  -5  -2  12      220.03      214.38     19.58 o 
  -4  -2  12      262.64      274.97     17.06 o 
  -3  -2  12        2.52        6.76      8.61 o 
  -2  -2  12       11.13        7.70      6.82 o 
  -1  -2  12       10.53        8.34      6.63 o 
   0  -2  12      319.34      392.75     22.04 o 
   1  -2  12       47.89       63.38     13.14 o 
   2  -2  12      381.60      394.69     33.38 o 
   3  -2  12       63.31       77.53     17.73 o 
   4  -2  12       33.85       60.96     32.87 o 
   5  -2  12      206.21      226.85     35.43 o 
   6  -2  12       30.56       -5.61     16.45 o 
 -11  -1  12        4.90       42.81     35.83 o 
 -10  -1  12        6.18        1.42     11.88 o 
  -9  -1  12       20.88       32.73     22.54 o 
  -8  -1  12      101.59       67.81     14.57 o 
  -7  -1  12        0.32        6.19      9.36 o 
  -6  -1  12       24.13       56.90     16.33 o 
  -5  -1  12       80.94       48.17     11.08 o 
  -4  -1  12      589.25      661.41     32.44 o 
  -3  -1  12      249.28      271.56     19.20 o 
  -2  -1  12       22.23       28.96      8.18 o 
  -1  -1  12      167.73      173.35     16.64 o 
   0  -1  12      746.19      731.30     34.35 o 
   1  -1  12       60.42       71.18     13.33 o 
   2  -1  12      311.36      362.65     31.39 o 
   3  -1  12       37.54       15.76     12.22 o 
   4  -1  12        9.79       11.91     15.83 o 
   5  -1  12        7.83       29.53     53.33 o 
   6  -1  12       13.51        6.70     13.82 o 
 -11   0  12        4.56       64.98     36.51 o 
 -10   0  12      100.45      114.93     41.83 o 
  -9   0  12      177.00      152.18     22.06 o 
  -8   0  12        0.07       12.01      7.29 o 
  -7   0  12      294.61      283.20     20.12 o 
  -6   0  12       30.71       27.84     11.28 o 
  -5   0  12       17.97       16.66     12.71 o 
  -4   0  12      257.67      244.94     17.92 o 
  -3   0  12       24.13       44.00      8.59 o 
  -2   0  12        1.69       -2.45      6.69 o 
  -1   0  12       28.26       20.72      7.29 o 
   0   0  12      215.46      202.65     14.96 o 
   1   0  12        2.66       -7.58     11.21 o 
   2   0  12       18.38       27.35     19.02 o 
   3   0  12      224.36      243.37     27.41 o 
   4   0  12       23.07       20.71     13.80 o 
   5   0  12        1.22       39.15     16.63 o 
 -11   1  12       34.88        6.30     30.21 o 
 -10   1  12      139.79       83.42     31.05 o 
  -9   1  12       53.86       81.45     29.38 o 
  -8   1  12       17.35       49.80     26.80 o 
  -7   1  12       17.43       30.63     44.44 o 
  -6   1  12      179.61      209.31     16.99 o 
  -5   1  12       60.63       70.20     10.65 o 
  -4   1  12      188.36      180.08     14.74 o 
  -3   1  12      466.39      493.25     26.25 o 
  -2   1  12      104.80      108.77     12.52 o 
  -1   1  12      109.22      103.17     11.79 o 
   0   1  12       36.17       31.71      9.60 o 
   1   1  12      239.40      233.40     23.50 o 
   2   1  12       18.76       27.22     15.19 o 
   3   1  12        1.14       -1.97     10.01 o 
   4   1  12       19.40       23.33     16.64 o 
   5   1  12       34.50       22.57     16.09 o 
 -11   2  12       72.67       43.04     32.49 o 
 -10   2  12       10.13       14.42     24.14 o 
  -9   2  12      123.53      112.38     19.66 o 
  -8   2  12        6.63       -3.76     12.18 o 
  -7   2  12        5.76       19.01     11.82 o 
  -6   2  12      274.08      251.97     24.01 o 
  -5   2  12        7.49       -3.38     10.89 o 
  -4   2  12       21.35       37.27     23.00 o 
  -3   2  12       27.74       51.21     24.36 o 
  -2   2  12      167.18      201.98     20.02 o 
  -1   2  12       46.74       48.14      9.95 o 
   0   2  12      217.11      214.75     16.26 o 
   1   2  12       62.88       31.43     18.45 o 
   2   2  12       10.66        7.81     39.09 o 
   3   2  12      104.74      123.75     28.35 o 
   4   2  12      114.37      133.95     30.14 o 
 -10   3  12        5.14      -28.54     28.54 o 
  -9   3  12       17.57        1.11     22.89 o 
  -8   3  12       94.45      123.22     21.53 o 
  -7   3  12       62.72       62.61     14.25 o 
  -6   3  12       30.99       45.93     13.34 o 
  -5   3  12      137.27      166.29     27.25 o 
  -4   3  12        3.85       19.76     13.28 o 
  -3   3  12      109.33      136.61     20.44 o 
  -2   3  12       16.91       12.41     19.89 o 
  -1   3  12       42.82       42.12     11.73 o 
   0   3  12      133.61      114.48     16.21 o 
   1   3  12        0.69       38.64     26.72 o 
   2   3  12      217.40      186.51     44.33 o 
   3   3  12       26.65       25.58     27.55 o 
 -10   4  12        4.72       48.58     32.56 o 
  -9   4  12       21.86       31.02     16.81 o 
  -8   4  12       40.71       33.50     12.97 o 
  -7   4  12        0.37       10.37     27.97 o 
  -6   4  12        0.65       12.04     12.49 o 
  -5   4  12       38.03       54.33     12.66 o 
  -4   4  12      181.81      198.65     28.37 o 
  -3   4  12        2.77      -12.61     12.61 o 
  -2   4  12      175.07      175.88     23.42 o 
  -1   4  12       60.97       33.30     17.31 o 
   0   4  12      174.62      208.83     43.88 o 
   1   4  12       94.83       83.96     33.93 o 
   2   4  12        3.51        9.41     20.95 o 
  -9   5  12        5.66        9.03     19.43 o 
  -8   5  12       62.44       82.15     21.74 o 
  -7   5  12       92.06       73.00     20.90 o 
  -6   5  12       42.50       66.82     15.01 o 
  -5   5  12      189.96      186.56     28.39 o 
  -4   5  12       16.38       22.38     17.31 o 
  -3   5  12        1.77       -0.68     16.17 o 
  -2   5  12       98.88      118.84     29.72 o 
  -1   5  12      148.22      154.34     37.46 o 
   0   5  12       66.69       78.79     32.49 o 
   1   5  12        0.74        4.48     21.33 o 
  -7   6  12        6.17        1.74     13.65 o 
  -6   6  12        0.93       18.30     12.50 o 
  -5   6  12        3.34        4.90     13.09 o 
  -4   6  12       67.81       66.25     19.30 o 
  -3   6  12       56.68       66.48     20.78 o 
  -2   6  12       70.71       97.83     23.07 o 
  -1   6  12       93.00      103.31     27.78 o 
  -5   7  12        9.26      -25.58     25.58 o 
  -4   7  12        8.68       28.70     45.32 o 
  -3   7  12       22.32       36.60     16.65 o 
  -4 -13  13        7.24        8.38     26.57 o 
  -3 -13  13        0.08       28.59     30.52 o 
  -2 -13  13        9.77      -15.46     18.22 o 
  -1 -13  13      102.45       97.88     20.08 o 
   0 -13  13        0.80      -25.96     25.96 o 
   1 -13  13       15.59       36.21     17.76 o 
  -6 -12  13       51.07       71.49     35.11 o 
  -5 -12  13      188.20      191.34     34.97 o 
  -4 -12  13      141.13      163.49     55.41 o 
  -3 -12  13       22.79       12.56     15.02 o 
  -2 -12  13        2.01        1.99     11.13 o 
  -1 -12  13      310.79      322.93     31.98 o 
   0 -12  13       12.98      -20.50     21.03 o 
   1 -12  13       76.44      117.89     33.48 o 
   2 -12  13       73.06       80.39     21.79 o 
   3 -12  13       30.92       68.09     28.77 o 
  -7 -11  13       32.62       51.03     29.60 o 
  -6 -11  13       83.59       71.69     56.48 o 
  -5 -11  13        2.94       12.77     14.46 o 
  -4 -11  13      137.31      147.99     21.55 o 
  -3 -11  13        8.24       -5.01     11.92 o 
  -2 -11  13      352.32      350.51     29.93 o 
  -1 -11  13       48.35       71.26     18.53 o 
   0 -11  13       20.68       65.13     18.83 o 
   1 -11  13      131.86      143.16     34.77 o 
   2 -11  13       61.37       51.16     18.29 o 
   3 -11  13        3.42        7.02     34.77 o 
   4 -11  13       79.66       88.46     22.74 o 
  -8 -10  13       42.20       18.48     22.28 o 
  -7 -10  13        5.18      -10.85     16.55 o 
  -6 -10  13       30.67       32.63     16.19 o 
  -5 -10  13        5.40       27.87     18.64 o 
  -4 -10  13        0.17       19.28     25.32 o 
  -3 -10  13       72.89      110.27     29.04 o 
  -2 -10  13      176.53      192.59     26.55 o 
  -1 -10  13      109.87       67.28     23.74 o 
   0 -10  13       33.31       48.22     14.31 o 
   1 -10  13       59.96       60.70     15.94 o 
   2 -10  13      195.72      214.21     32.56 o 
   3 -10  13        4.97       11.42     12.84 o 
   4 -10  13        1.55       19.21     15.64 o 
  -9  -9  13      104.39      118.09     24.04 o 
  -8  -9  13       51.85       30.81     15.45 o 
  -7  -9  13       93.58       85.88     18.98 o 
  -6  -9  13       84.72      142.81     35.18 o 
  -5  -9  13       42.30       51.58     16.22 o 
  -4  -9  13       76.18       84.49     25.13 o 
  -3  -9  13       14.15        6.90     32.91 o 
  -2  -9  13       14.15       37.70     14.35 o 
  -1  -9  13      265.61      236.70     30.55 o 
   0  -9  13       14.83       27.82      8.93 o 
   1  -9  13       30.80       50.72     22.17 o 
   2  -9  13       35.25       70.25     28.66 o 
   3  -9  13      363.26      338.68     32.79 o 
   4  -9  13       15.60       12.82     12.69 o 
   5  -9  13       11.21       23.86     18.40 o 
  -9  -8  13        3.80       26.19     16.47 o 
  -8  -8  13        2.22      -29.30     29.30 o 
  -7  -8  13       20.03       24.49     17.18 o 
  -6  -8  13       94.24       91.32     22.76 o 
  -5  -8  13       13.71       54.74     26.23 o 
  -4  -8  13      178.72      109.75     17.73 o 
  -3  -8  13      462.07      432.81     37.82 o 
  -2  -8  13        8.99       12.59     11.69 o 
  -1  -8  13       19.25       -3.98      7.15 o 
   0  -8  13      123.51      138.77     18.86 o 
   1  -8  13        9.15       14.69     14.57 o 
   2  -8  13        3.61       -1.39     10.21 o 
   3  -8  13      143.53      184.22     23.89 o 
   4  -8  13       20.25       33.54     36.28 o 
   5  -8  13      166.54      140.12     24.14 o 
 -10  -7  13       88.83       58.72     19.67 o 
  -9  -7  13       93.27      120.17     23.02 o 
  -8  -7  13        1.15        5.31     18.52 o 
  -7  -7  13        4.98        3.21     11.08 o 
  -6  -7  13      142.88      140.28     22.27 o 
  -5  -7  13        0.56      -14.52     14.52 o 
  -4  -7  13       89.31       87.11     18.73 o 
  -3  -7  13      183.80      182.49     24.12 o 
  -2  -7  13      372.83      350.49     47.87 o 
  -1  -7  13        0.87       -6.86      6.86 o 
   0  -7  13        6.46        8.51     23.04 o 
   1  -7  13      409.83      381.80     32.69 o 
   2  -7  13       10.45       15.01     12.23 o 
   3  -7  13       43.26       46.49     12.39 o 
   4  -7  13       31.04       45.45     14.68 o 
   5  -7  13       51.48       60.82     23.05 o 
 -10  -6  13        0.94       13.48     26.83 o 
  -9  -6  13      144.11      169.50     31.04 o 
  -8  -6  13      116.27      129.07     20.03 o 
  -7  -6  13        1.84       22.99     14.92 o 
  -6  -6  13       23.70       40.12     17.23 o 
  -5  -6  13      676.63      692.40     46.21 o 
  -4  -6  13        3.20       13.30     10.29 o 
  -3  -6  13       11.52       19.45     33.02 o 
  -2  -6  13      177.33      190.87     23.27 o 
  -1  -6  13       44.65       47.59      9.98 o 
   0  -6  13      491.65      392.60     29.40 o 
   1  -6  13      217.32      180.26     25.58 o 
   2  -6  13       46.42       75.95     26.80 o 
   3  -6  13      130.47      135.22     21.07 o 
   4  -6  13       31.86       59.11     16.28 o 
   5  -6  13      344.13      382.89     46.45 o 
 -10  -5  13        9.93       41.37     17.53 o 
  -9  -5  13       29.54       70.88     18.53 o 
  -8  -5  13       99.98       91.20     20.99 o 
  -7  -5  13       19.97       14.70     14.52 o 
  -6  -5  13      277.28      243.30     31.50 o 
  -5  -5  13      228.54      223.95     27.20 o 
  -4  -5  13       91.74      119.00     35.15 o 
  -3  -5  13       97.15       98.27     12.35 o 
  -2  -5  13       19.37       43.00     12.43 o 
  -1  -5  13       73.35       97.10     11.69 o 
   0  -5  13      169.41      100.84     15.33 o 
   1  -5  13      139.75      191.94     25.60 o 
   2  -5  13      196.88      164.81     42.96 o 
   3  -5  13        0.07        1.59     10.52 o 
   4  -5  13      129.82      131.90     22.84 o 
   5  -5  13       10.55        8.35     16.36 o 
 -11  -4  13        0.92       12.83     14.84 o 
 -10  -4  13      102.21      165.01     30.11 o 
  -9  -4  13       49.39       55.45     25.13 o 
  -8  -4  13       28.08       19.67     13.70 o 
  -7  -4  13      113.68      135.08     20.98 o 
  -6  -4  13      390.26      395.07     34.73 o 
  -5  -4  13      174.35      189.78     25.54 o 
  -4  -4  13       84.85       81.88     18.20 o 
  -3  -4  13       23.37       39.60     21.11 o 
  -2  -4  13      433.23      453.75     36.10 o 
  -1  -4  13        1.87       28.99     23.87 o 
   0  -4  13       67.04      106.42     21.75 o 
   1  -4  13      129.15      113.25     21.87 o 
   2  -4  13      103.31      138.21     20.90 o 
   3  -4  13      120.26      130.95     20.64 o 
   4  -4  13      109.89      128.08     27.11 o 
   5  -4  13      142.90      182.47     62.47 o 
 -11  -3  13       16.96       52.68     21.59 o 
 -10  -3  13      159.75      184.79     31.05 o 
  -9  -3  13        0.64       28.04     13.89 o 
  -8  -3  13      129.18      153.15     23.70 o 
  -7  -3  13        0.46        2.49     11.12 o 
  -6  -3  13      246.75      287.61     26.96 o 
  -5  -3  13       19.31       32.71      7.61 o 
  -4  -3  13       29.72       55.24      9.48 o 
  -3  -3  13       16.00       34.43      9.87 o 
  -2  -3  13       15.18       18.75      7.86 o 
  -1  -3  13     1129.49     1191.97     48.11 o 
   0  -3  13        2.12        9.72     11.54 o 
   1  -3  13       15.04        1.59     13.17 o 
   2  -3  13      141.33      151.45     41.41 o 
   3  -3  13        0.38       63.46     33.40 o 
   4  -3  13       67.55       72.25     33.63 o 
   5  -3  13       65.11       61.85     42.05 o 
 -11  -2  13      136.10      108.47     44.33 o 
 -10  -2  13        6.65       18.43     16.09 o 
  -9  -2  13       92.27      110.57     23.26 o 
  -8  -2  13       43.10       19.18     11.54 o 
  -7  -2  13      454.13      503.76     42.68 o 
  -6  -2  13      101.09      114.03     23.30 o 
  -5  -2  13       18.53       15.19      6.97 o 
  -4  -2  13      305.59      311.46     22.07 o 
  -3  -2  13       15.49       13.74     14.46 o 
  -2  -2  13        3.02        4.69      7.09 o 
  -1  -2  13      612.09      611.49     32.72 o 
   0  -2  13      137.06      153.28     19.62 o 
   1  -2  13        5.88       38.76     15.73 o 
   2  -2  13        3.58       -9.93     14.18 o 
   3  -2  13      144.74      192.43     84.71 o 
   4  -2  13       10.47        6.35     13.46 o 
   5  -2  13      105.77      121.24     25.32 o 
 -11  -1  13       70.29      112.12     44.79 o 
 -10  -1  13       16.46       51.92     33.63 o 
  -9  -1  13        0.74       20.73     14.00 o 
  -8  -1  13        4.07       -7.24     11.45 o 
  -7  -1  13      136.97      106.20     18.85 o 
  -6  -1  13       83.13       98.11     16.47 o 
  -5  -1  13        9.87       29.93     12.67 o 
  -4  -1  13       31.34       10.86      8.90 o 
  -3  -1  13      411.41      487.84     47.21 o 
  -2  -1  13       84.39       81.39     12.32 o 
  -1  -1  13       62.74       60.58     10.95 o 
   0  -1  13      260.93      351.66     40.46 o 
   1  -1  13       14.54        1.57     15.79 o 
   2  -1  13       64.14       78.06     20.75 o 
   3  -1  13       58.50       64.07     17.61 o 
   4  -1  13      230.09      286.80     51.43 o 
 -10   0  13       17.44       30.67     29.98 o 
  -9   0  13      115.64      167.30     47.06 o 
  -8   0  13        3.03       17.31     24.21 o 
  -7   0  13       24.13       53.26     12.46 o 
  -6   0  13      273.12      290.65     36.77 o 
  -5   0  13        2.05       -6.35      6.35 o 
  -4   0  13        1.78        0.37      8.73 o 
  -3   0  13        0.99        6.31      7.70 o 
  -2   0  13      709.27      744.85     40.43 o 
  -1   0  13       21.61       39.99     16.40 o 
   0   0  13       52.63       67.98     28.05 o 
   1   0  13      197.59      222.45     24.96 o 
   2   0  13       19.11       29.89     16.54 o 
   3   0  13       59.69       52.95     16.16 o 
   4   0  13       10.07       -8.26     36.40 o 
 -10   1  13       13.94       -1.52     19.28 o 
  -9   1  13       17.45        8.20     19.74 o 
  -8   1  13       95.26      108.70     44.41 o 
  -7   1  13        0.88        8.93     11.23 o 
  -6   1  13       25.63       31.02     14.17 o 
  -5   1  13      253.27      229.37     25.02 o 
  -4   1  13       12.00       -0.27     12.73 o 
  -3   1  13      226.43      224.97     17.37 o 
  -2   1  13      445.03      409.92     26.50 o 
  -1   1  13       27.42       34.58     10.08 o 
   0   1  13      100.30       91.85     17.46 o 
   1   1  13        0.15       -2.05     10.17 o 
   2   1  13        8.34       31.40     17.09 o 
   3   1  13       34.57       12.70     12.91 o 
 -10   2  13        6.06       11.61     18.07 o 
  -9   2  13       50.66       99.29     39.40 o 
  -8   2  13      134.64      113.30     21.26 o 
  -7   2  13       31.84       57.45     17.33 o 
  -6   2  13       48.99       50.49     18.48 o 
  -5   2  13       10.52        6.78     13.21 o 
  -4   2  13       43.01       76.50     16.81 o 
  -3   2  13        7.65       22.58      9.86 o 
  -2   2  13        6.35       14.46     12.31 o 
  -1   2  13       91.79       92.47     29.49 o 
   0   2  13        6.18       12.98     21.79 o 
   1   2  13      174.59      152.50     39.93 o 
   2   2  13      153.40      198.27     48.66 o 
  -9   3  13       10.01       14.57     25.28 o 
  -8   3  13        8.55       10.19     17.61 o 
  -7   3  13      165.10      129.42     22.36 o 
  -6   3  13        0.86      -11.91     11.91 o 
  -5   3  13      199.38      191.77     23.39 o 
  -4   3  13       70.95       63.88     20.42 o 
  -3   3  13       18.93        6.15     10.08 o 
  -2   3  13       77.82      101.32     17.41 o 
  -1   3  13       17.05       35.07     17.31 o 
   0   3  13        0.26       38.56     27.86 o 
   1   3  13        1.83       28.85     18.67 o 
   2   3  13       74.52      117.51     39.78 o 
  -8   4  13       41.77        7.11     15.56 o 
  -7   4  13        0.12       -8.65     21.56 o 
  -6   4  13        4.25       -6.51     13.63 o 
  -5   4  13       12.38       25.77     11.73 o 
  -4   4  13       73.41       99.40     17.99 o 
  -3   4  13       86.86       82.64     16.46 o 
  -2   4  13       53.70       36.32     15.50 o 
  -1   4  13      100.24      135.65     39.62 o 
   0   4  13        4.28       20.19     25.05 o 
  -7   5  13       99.77      133.34     29.30 o 
  -6   5  13       71.91       96.37     27.14 o 
  -5   5  13       88.67      139.63     27.77 o 
  -4   5  13       39.27       37.37     25.92 o 
  -3   5  13        2.36      -10.62     13.18 o 
  -2   5  13        0.09      -10.81     12.83 o 
  -1   5  13        6.90      -20.42     26.19 o 
  -5 -12  14       68.93       90.43     28.92 o 
  -4 -12  14        0.53        9.88     17.74 o 
  -3 -12  14       33.84       60.55     21.16 o 
  -2 -12  14      118.05      131.28     22.05 o 
  -1 -12  14        2.97       13.28     20.34 o 
   0 -12  14       16.66      -18.45     22.24 o 
   1 -12  14       24.51       -4.33     18.52 o 
  -6 -11  14      127.40      165.87     29.31 o 
  -5 -11  14      104.29       91.08     22.24 o 
  -4 -11  14      122.09      129.04     29.01 o 
  -3 -11  14        0.54       21.77     18.71 o 
  -2 -11  14       81.24      113.20     23.43 o 
  -1 -11  14      125.36      100.20     23.99 o 
   0 -11  14        2.97      -21.18     21.18 o 
   1 -11  14        0.61       19.36     15.33 o 
   2 -11  14       54.93       62.70     29.15 o 
  -7 -10  14      203.01      213.06     37.33 o 
  -6 -10  14       73.51       96.45     71.13 o 
  -5 -10  14        5.20       33.91     15.64 o 
  -4 -10  14      120.52      150.61     26.66 o 
  -3 -10  14      157.55      131.34     21.39 o 
  -2 -10  14       20.29       11.44     13.20 o 
  -1 -10  14       21.67       52.76     17.46 o 
   0 -10  14      248.84      314.19     49.57 o 
   1 -10  14       66.38       78.95     28.01 o 
   2 -10  14        0.33       16.40     22.24 o 
   3 -10  14      164.18      158.35     39.32 o 
  -8  -9  14       30.98       41.50     21.54 o 
  -7  -9  14      401.23      375.61     47.79 o 
  -6  -9  14      286.80      326.96     43.38 o 
  -5  -9  14        1.58      -12.84     16.29 o 
  -4  -9  14       15.94       39.66     22.47 o 
  -3  -9  14      233.82      220.69     34.61 o 
  -2  -9  14       48.81       73.87     15.31 o 
  -1  -9  14        1.78       17.46     22.77 o 
   0  -9  14      147.00      131.93     24.06 o 
   1  -9  14      122.76      146.94     19.70 o 
   2  -9  14       60.85       64.18     18.62 o 
   3  -9  14        0.52        3.34     10.36 o 
  -8  -8  14        4.41       16.82     25.24 o 
  -7  -8  14       20.28       65.28     34.77 o 
  -6  -8  14       13.45      -11.24     12.61 o 
  -5  -8  14      175.25      185.29     31.54 o 
  -4  -8  14       48.97       23.19     12.30 o 
  -3  -8  14        5.92       13.50     16.13 o 
  -2  -8  14      315.74      289.71     34.01 o 
  -1  -8  14       88.04      103.38     18.07 o 
   0  -8  14       46.47       79.10     16.85 o 
   1  -8  14      142.25      142.24     25.54 o 
   2  -8  14      102.98       96.84     17.66 o 
   3  -8  14       20.35       -0.62     14.84 o 
   4  -8  14        0.10      -12.24     13.53 o 
  -9  -7  14        5.19       -1.51     26.30 o 
  -8  -7  14      436.52      460.23     39.40 o 
  -7  -7  14        0.63       21.80     38.26 o 
  -6  -7  14       22.71       35.49     12.88 o 
  -5  -7  14       56.51       63.00     16.46 o 
  -4  -7  14       13.02       29.61     12.93 o 
  -3  -7  14      118.58      111.90     20.97 o 
  -2  -7  14       59.05       67.58     16.74 o 
  -1  -7  14      154.62      162.55     16.62 o 
   0  -7  14        7.16       26.12     20.99 o 
   1  -7  14       59.27       60.25     24.71 o 
   2  -7  14       78.94       79.16     17.38 o 
   3  -7  14       15.68       -9.56     14.84 o 
   4  -7  14      111.85      102.36     21.54 o 
  -9  -6  14        6.99        1.45     14.81 o 
  -8  -6  14       10.11       -8.87     15.66 o 
  -7  -6  14       21.06       50.53     14.30 o 
  -6  -6  14       54.47      122.76     43.88 o 
  -5  -6  14       37.98       44.26     21.71 o 
  -4  -6  14      243.52      246.69     33.17 o 
  -3  -6  14       45.62       48.39     14.46 o 
  -2  -6  14      126.43      131.53     22.61 o 
  -1  -6  14       75.04      101.98     18.56 o 
   0  -6  14       49.68       68.03     14.39 o 
   1  -6  14      154.22      165.01     24.93 o 
   2  -6  14        1.90       26.57     13.26 o 
   3  -6  14       17.13       37.65     21.86 o 
   4  -6  14        2.51       39.56     15.66 o 
 -10  -5  14       30.70       56.26     23.11 o 
  -9  -5  14      226.45      235.79     39.17 o 
  -8  -5  14       17.16       27.59     18.23 o 
  -7  -5  14       91.29      116.43     36.74 o 
  -6  -5  14        8.51       19.88     16.38 o 
  -5  -5  14      194.92      170.81     25.74 o 
  -4  -5  14        1.69        1.20     21.79 o 
  -3  -5  14       81.06       99.86     15.33 o 
  -2  -5  14       64.35       41.42      9.99 o 
  -1  -5  14       64.07       83.44     23.95 o 
   0  -5  14       40.47       73.04     18.54 o 
   1  -5  14        9.42       20.13     17.72 o 
   2  -5  14      381.80      415.33     43.59 o 
   3  -5  14        7.30       -4.62     15.41 o 
   4  -5  14        8.21       -0.47     14.24 o 
 -10  -4  14        0.91      -18.12     18.12 o 
  -9  -4  14       31.06       52.45     21.96 o 
  -8  -4  14       11.44       43.14     18.52 o 
  -7  -4  14      121.97      134.84     25.18 o 
  -6  -4  14        2.70       11.57     14.73 o 
  -5  -4  14       18.43       23.68     12.15 o 
  -4  -4  14      345.94      370.94     47.63 o 
  -3  -4  14        9.39        8.59      8.95 o 
  -2  -4  14        8.15       21.90      9.73 o 
  -1  -4  14       60.17       72.47     18.62 o 
   0  -4  14       40.79       80.74     19.13 o 
   1  -4  14        4.66        4.10     15.83 o 
   2  -4  14       33.13       36.01     18.44 o 
   3  -4  14       83.36      122.94     38.79 o 
   4  -4  14        4.21       -3.19     13.17 o 
 -10  -3  14      276.25      275.52     34.89 o 
  -9  -3  14       18.65       33.73     18.68 o 
  -8  -3  14        4.14       32.27     13.07 o 
  -7  -3  14      141.96      155.54     25.50 o 
  -6  -3  14        4.44       20.70     14.94 o 
  -5  -3  14        1.33       -6.41     21.86 o 
  -4  -3  14        8.13       13.17     14.54 o 
  -3  -3  14      185.38      210.45     19.66 o 
  -2  -3  14       30.82       84.07     18.06 o 
  -1  -3  14      196.14      200.80     25.58 o 
   0  -3  14      160.27      160.89     23.41 o 
   1  -3  14       17.99       12.68     29.26 o 
   2  -3  14       34.66       26.58     14.23 o 
   3  -3  14       21.81       37.08     18.37 o 
   4  -3  14       12.41       -6.89     16.68 o 
 -10  -2  14       16.51       24.52     21.56 o 
  -9  -2  14       51.17       57.64     20.31 o 
  -8  -2  14        9.56       10.24     11.96 o 
  -7  -2  14        6.48       37.48     23.34 o 
  -6  -2  14      303.85      410.10     41.29 o 
  -5  -2  14        2.65       -8.08      8.08 o 
  -4  -2  14       70.93       90.37     14.03 o 
  -3  -2  14      308.12      314.20     37.59 o 
  -2  -2  14       14.61        9.88      7.93 o 
  -1  -2  14      169.20      145.40     23.00 o 
   0  -2  14        5.10       -0.95     10.93 o 
   1  -2  14      115.59      131.30     24.18 o 
   2  -2  14        7.56       29.75     14.46 o 
   3  -2  14       40.46       39.51     19.99 o 
 -10  -1  14        4.40      -21.94     21.94 o 
  -9  -1  14      108.40      144.00     44.18 o 
  -8  -1  14       14.42        1.97     21.18 o 
  -7  -1  14       14.97       32.72     12.81 o 
  -6  -1  14        6.77       10.56     12.44 o 
  -5  -1  14       72.64       76.36     11.01 o 
  -4  -1  14       84.17       81.30     14.36 o 
  -3  -1  14       91.05      111.05     14.91 o 
  -2  -1  14       39.37       55.51     10.26 o 
  -1  -1  14       10.50       29.07     16.47 o 
   0  -1  14      125.24      111.45     21.08 o 
   1  -1  14       45.17       34.51     16.66 o 
   2  -1  14        2.28       11.75     15.14 o 
   3  -1  14       20.83       30.94     23.19 o 
  -8   0  14       63.66       45.32     35.98 o 
  -7   0  14        1.96      -30.29     30.29 o 
  -6   0  14       35.01       37.31     33.74 o 
  -5   0  14       41.03       14.35      9.23 o 
  -4   0  14        9.70       34.58     17.97 o 
  -3   0  14      253.37      228.14     32.23 o 
  -2   0  14       30.13       31.85     10.78 o 
  -1   0  14       16.44       22.03     19.89 o 
   0   0  14        1.03       48.76     33.67 o 
   1   0  14       62.64       89.60     22.11 o 
   2   0  14       16.23       -7.83     20.23 o 
  -9   1  14        5.35        2.96     22.24 o 
  -8   1  14       21.18       23.99     19.28 o 
  -7   1  14       45.16       47.75     28.92 o 
  -6   1  14        3.16       -0.47     10.06 o 
  -5   1  14       50.65       52.33     26.61 o 
  -4   1  14       90.88      102.23     17.53 o 
  -3   1  14        5.68       -4.90     11.19 o 
  -2   1  14       52.07       84.46     24.56 o 
  -1   1  14       14.18       -2.88     13.89 o 
   0   1  14        0.06      -14.50     15.94 o 
   1   1  14       66.72       68.39     32.72 o 
  -8   2  14      107.63      117.81     37.95 o 
  -7   2  14       41.98       31.44     16.67 o 
  -6   2  14        4.17       -6.71     12.17 o 
  -5   2  14       29.45        4.02     11.83 o 
  -4   2  14       41.07       46.15     17.34 o 
  -3   2  14       15.05       -6.61     12.51 o 
  -2   2  14        0.01        3.57     19.20 o 
  -1   2  14       39.93       55.79     30.59 o 
   0   2  14       48.76       68.47     30.97 o 
   1   2  14       16.42       -7.51     22.09 o 
  -7   3  14       68.19      102.94     23.35 o 
  -6   3  14       35.53       42.02     16.55 o 
  -5   3  14        0.66       -3.12     15.30 o 
  -4   3  14       99.20      106.97     23.78 o 
  -3   3  14       12.40        9.39     14.07 o 
  -2   3  14        1.57       42.96     19.58 o 
  -1   3  14       43.01       45.55     31.81 o 
  -5   4  14        1.39       29.27     23.61 o 
  -4   4  14        0.12       19.16     12.76 o 
  -3   4  14       62.83        6.76     23.53 o 
  -4 -11  15       31.06       84.71     21.04 o 
  -3 -11  15      121.80      129.71     25.33 o 
  -2 -11  15       31.16       11.99     15.49 o 
  -1 -11  15        0.87       33.48     18.67 o 
   0 -11  15      143.41      112.42     25.58 o 
  -6 -10  15       80.80      112.62     30.23 o 
  -5 -10  15       36.88       58.76     23.72 o 
  -4 -10  15       11.75       -0.23     21.03 o 
  -3 -10  15       25.88       19.41     15.75 o 
  -2 -10  15       85.80      100.96     25.43 o 
  -1 -10  15       15.75      -16.17     16.17 o 
   0 -10  15       30.04       28.85     22.39 o 
   1 -10  15      231.80      240.18     35.45 o 
  -7  -9  15      140.75      133.16     31.57 o 
  -6  -9  15        8.13       -0.19     14.76 o 
  -5  -9  15      205.90      244.31     37.51 o 
  -4  -9  15       22.36        6.75     14.27 o 
  -3  -9  15       48.33       30.63     16.23 o 
  -2  -9  15       26.45       18.83     16.62 o 
  -1  -9  15       47.98       20.42     21.41 o 
   0  -9  15      105.13       81.22     30.82 o 
   1  -9  15        2.29       33.78     23.84 o 
   2  -9  15        1.49      -15.33     22.77 o 
  -7  -8  15       88.01       89.34     26.15 o 
  -6  -8  15       54.98       19.97     15.51 o 
  -5  -8  15        0.43      -11.89     11.89 o 
  -4  -8  15       73.05       90.01     18.90 o 
  -3  -8  15       88.74       91.11     17.51 o 
  -2  -8  15       95.55      148.25     39.40 o 
  -1  -8  15       35.14       48.96     26.64 o 
   0  -8  15       48.77       44.63     25.58 o 
   1  -8  15       83.14       33.93     24.82 o 
   2  -8  15        0.26       10.90     14.67 o 
  -8  -7  15       75.72      109.04     23.66 o 
  -7  -7  15      114.06      126.44     29.22 o 
  -6  -7  15       35.89       25.34     18.33 o 
  -5  -7  15       35.51       54.50     14.01 o 
  -4  -7  15        7.13       -0.12     11.43 o 
  -3  -7  15       56.77       81.18     19.81 o 
  -2  -7  15      182.54      154.78     36.28 o 
  -1  -7  15       10.92       26.95     16.78 o 
   0  -7  15        0.76        4.13     11.56 o 
   1  -7  15        5.45        9.34     13.73 o 
   2  -7  15       54.89      120.72     24.70 o 
  -8  -6  15      230.27      228.58     38.34 o 
  -7  -6  15        6.95       32.85     16.13 o 
  -6  -6  15       49.61       74.04     23.48 o 
  -5  -6  15       24.23       38.25     15.11 o 
  -4  -6  15      107.19      114.49     23.94 o 
  -3  -6  15       22.07       13.40     13.70 o 
  -2  -6  15       20.65       37.95     17.00 o 
  -1  -6  15      200.46      170.00     45.39 o 
   0  -6  15        3.61        9.08      9.32 o 
   1  -6  15        0.65       -0.52     12.25 o 
   2  -6  15       57.27       56.41     23.00 o 
  -8  -5  15        3.81       31.73     30.67 o 
  -7  -5  15       82.16      148.30     30.13 o 
  -6  -5  15        8.67       13.89     11.54 o 
  -5  -5  15        0.57       10.62     13.59 o 
  -4  -5  15      273.80      264.05     32.37 o 
  -3  -5  15      105.09      139.35     23.76 o 
  -2  -5  15        0.28        2.81     10.74 o 
  -1  -5  15        7.64       14.52     11.44 o 
   0  -5  15      106.18      124.91     26.76 o 
   1  -5  15        0.73      -11.15     14.33 o 
   2  -5  15        0.21      -11.57     13.21 o 
  -9  -4  15        3.03       -4.61     15.61 o 
  -8  -4  15       43.63       64.06     21.38 o 
  -7  -4  15        5.60       -3.26     13.88 o 
  -6  -4  15       61.38      126.57     27.37 o 
  -5  -4  15        8.29       19.29     14.62 o 
  -4  -4  15        0.10       11.83     39.78 o 
  -3  -4  15       84.69       72.56     11.40 o 
  -2  -4  15       23.15       26.45     12.47 o 
  -1  -4  15       29.91       18.03     14.82 o 
   0  -4  15        9.08        9.71     14.42 o 
   1  -4  15       19.90       31.86     14.24 o 
   2  -4  15       48.44        3.19     19.32 o 
  -9  -3  15       27.85      132.01     49.57 o 
  -8  -3  15        1.43       -8.99     24.03 o 
  -7  -3  15        0.17      -10.04     10.76 o 
  -6  -3  15       82.17       53.97     24.71 o 
  -5  -3  15       77.49      131.20     23.14 o 
  -4  -3  15       30.25       67.62     20.53 o 
  -3  -3  15      101.19       71.08     12.36 o 
  -2  -3  15       86.96      149.09     23.28 o 
  -1  -3  15       16.72        4.04      9.97 o 
   0  -3  15        0.98        9.59     14.17 o 
   1  -3  15       88.39       74.69     17.63 o 
   2  -3  15       16.92       11.50     20.91 o 
  -8  -2  15       27.90       11.77     24.67 o 
  -7  -2  15        2.65       -1.84     18.83 o 
  -6  -2  15       12.86       22.56     17.84 o 
  -5  -2  15       90.69       83.71     19.37 o 
  -4  -2  15        7.59       25.38     11.61 o 
  -3  -2  15      117.88       95.99     33.82 o 
  -2  -2  15       14.17       41.42     37.80 o 
  -1  -2  15       93.75      134.31     20.42 o 
   0  -2  15       31.94       11.34     13.79 o 
   1  -2  15        9.62       15.37     15.64 o 
  -8  -1  15       37.24       76.36     42.96 o 
  -7  -1  15        4.91      -30.59     32.94 o 
  -6  -1  15       15.05       22.77     28.01 o 
  -5  -1  15       68.92       84.94     26.11 o 
  -4  -1  15      152.75      158.29     19.00 o 
  -3  -1  15      166.61      131.21     15.54 o 
  -2  -1  15      140.80      169.53     21.65 o 
  -1  -1  15      141.37      137.24     40.84 o 
   0  -1  15        0.97       30.27     37.76 o 
   1  -1  15       39.32       27.66     17.82 o 
  -8   0  15       43.43       60.35     29.45 o 
  -7   0  15       28.54       27.02     24.82 o 
  -6   0  15        0.50      -11.46     21.03 o 
  -5   0  15       28.94       30.02     34.01 o 
  -4   0  15       62.53       58.17     18.41 o 
  -3   0  15       56.94        8.71     34.96 o 
  -2   0  15       63.31      111.05     33.02 o 
  -1   0  15       19.15       39.40     26.80 o 
   0   0  15        7.65       41.60     28.01 o 
  -7   1  15       24.43        9.26     22.62 o 
  -6   1  15       13.01       -5.47     20.04 o 
  -5   1  15        0.55       -0.98      9.96 o 
  -4   1  15        2.47       20.26     14.23 o 
  -3   1  15       23.35       36.36     26.04 o 
  -2   1  15       13.75       30.06     25.88 o 
  -1   1  15       97.70       93.29     25.35 o 
  -5   2  15       20.33        7.46     15.98 o 
  -4   2  15        1.86        0.06     27.86 o 
  -3   2  15      133.25      136.03     38.26 o 
  -4  -9  16       18.36       -6.36     24.90 o 
  -3  -9  16        3.31       55.79     30.52 o 
  -2  -9  16       80.70       22.70     25.88 o 
  -1  -9  16        3.27       -7.74     14.88 o 
  -5  -8  16       56.69       40.19     20.40 o 
  -4  -8  16        1.27       -1.12     10.93 o 
  -3  -8  16        0.88        0.15     18.22 o 
  -2  -8  16        4.61       -2.28     19.89 o 
  -1  -8  16       23.81       28.47     25.66 o 
  -6  -7  16        1.50       -6.15     16.64 o 
  -5  -7  16        9.12       -3.59     23.84 o 
  -4  -7  16       53.24       18.54     16.44 o 
  -3  -7  16        3.22       24.82     25.28 o 
  -2  -7  16        1.13       -0.99     13.13 o 
  -1  -7  16       33.90       20.80     23.38 o 
   0  -7  16      115.41      135.50     38.41 o 
  -6  -6  16       33.04       21.75     18.86 o 
  -5  -6  16        6.23       17.61     16.22 o 
  -4  -6  16        2.76       11.49     15.05 o 
  -3  -6  16      178.66      129.12     38.87 o 
  -2  -6  16        1.69       17.16     22.09 o 
  -1  -6  16        6.08       10.25     20.57 o 
   0  -6  16       72.42       66.95     31.96 o 
  -7  -5  16        2.88      -14.02     14.48 o 
  -6  -5  16       81.38       71.80     23.92 o 
  -5  -5  16        0.67       37.78     35.30 o 
  -4  -5  16        3.59       -5.62     13.52 o 
  -3  -5  16        1.99       15.94     22.54 o 
  -2  -5  16       26.51       34.31     24.06 o 
  -1  -5  16       31.59      -19.66     23.53 o 
   0  -5  16        4.01        4.88     11.82 o 
  -7  -4  16        0.07       22.54     23.99 o 
  -6  -4  16       25.05       10.14     19.20 o 
  -5  -4  16       54.64       80.79     35.07 o 
  -4  -4  16       81.47       91.57     21.75 o 
  -3  -4  16      110.08       96.18     32.26 o 
  -2  -4  16      241.81      194.10     41.22 o 
  -1  -4  16        8.55        7.51     14.60 o 
   0  -4  16        4.49        3.42     11.74 o 
  -7  -3  16       26.65       45.62     31.12 o 
  -6  -3  16        2.46       38.54     48.73 o 
  -5  -3  16       42.54       17.56     12.43 o 
  -4  -3  16       16.19       11.30     11.76 o 
  -3  -3  16       62.73      100.35     31.27 o 
  -2  -3  16       12.11        9.12     13.38 o 
  -1  -3  16       20.46       22.21     17.26 o 
  -6  -2  16        3.12        2.28     24.44 o 
  -5  -2  16      159.14      193.34     52.83 o 
  -4  -2  16       37.26       -4.78     17.76 o 
  -3  -2  16       83.82       75.68     28.24 o 
  -2  -2  16       75.93       30.71     28.47 o 
  -1  -2  16        1.98       51.39     46.65 o 
  -5  -1  16       33.22        9.56     19.89 o 
  -3  -1  16        4.15        0.76     17.23 o 
  -2  -1  16        0.46        1.97     18.60 o 
                                                 
